# Supplementary material for: Bacillus licheniformis FA6 Affects Zebrafish Lipid Metabolism through Promoting Acetyl-CoA Synthesis and Inhibiting β-Oxidation
Source: Int J Mol Sci. 2022 Dec 30;24(1):673. doi: 10.3390/ijms24010673 (PMC9820476; doi:10.3390/ijms24010673)
Supplement: Supplementary file 1 [file ijms-24-00673-s001.zip]

Archive with 9 entries (9 files):
- Figure S1. Composition of microbiota communities in the three groups at genus level.pdf
- Figure S2. The boxplots of Alpha Diversity Indices.pdf
- Figure S3. The boxplots of PerMANOVA analysis result.pdf
- Figure S4 Differences between control and HD groups in gut metabolite composition of zebrafish.pdf
- ijms-2089390-supplementary.pdf
- Table S1. The detail of differential metabolites.xlsx
- Table S2. The detail of differential exprssion genes.xlsx
- Table S3. Ingredient and proximate composition of basal diet.xlsx
- Table S4. The primers used for RT-qPCR.xlsx
