# Supplementary material for: Bacillus licheniformis FA6 Affects Zebrafish Lipid Metabolism through Promoting Acetyl-CoA Synthesis and Inhibiting β-Oxidation
Source: Int J Mol Sci. 2022 Dec 30;24(1):673. doi: 10.3390/ijms24010673 (PMC9820476; doi:10.3390/ijms24010673)
Supplement: Supplementary file 1 [file ijms-24-00673-s001.zip › Table S1. The detail of differential metabolites.xlsx]

## Sheet: Sheet1
Index	Formula	Compounds	Class I	Class II	CAS	C1	C2	C5	C6	H1	H2	H3	H4	H5	H6	VIP	P-value	Fold_Change	Log2FC	Type	cpd_ID	kegg_map
MEDN1403	C10H18O3	10-Hydroxy-2-Decenoic Acid	Organic acid And Its derivatives	Organic acid And Its derivatives	14113-05-4	15901.2	16572.8	10878.5	15321.8	9	14528.3	9	9	9	9	1.75366	0.00266524	0.165585	-2.59436	down	-	-
MEDP0408	C20H30O	11-Cis-Retinol	CoEnzyme and vitamins	CoEnzyme and vitamins	22737-96-8	10612.9	9	9	9	19679.2	5785.28	5125.14	4431.69	9	7325.1	1.20933	0.281582	2.65387	1.4081	up	C00899	ko00830
Hmpp0004	C10H18N2O5	2,4-diacetamino-2,4,6-triphenoxy-D-mannopyranose	Carbohydrates and Its metabolites	Sugar derivatives	-	1.54805e+07	2.06507e+07	1.7537e+07	1.98279e+07	3.2972e+07	2.76288e+07	3.97198e+07	4.80067e+07	3.42812e+07	3.86471e+07	1.99682	0.00069703	2.00696	1.00501	up	C20424	ko00520,ko01100
MEDN0689	C6H4O5	2,5-Furandicarboxylicacid	Organic acid And Its derivatives	Organic acid And Its derivatives	3238-40-2	136760	138285	71357	139120	72937.5	68330.1	31810.1	28708.2	82637.7	69931.5	1.55504	0.023208	0.486561	-1.03931	down	C20450	-
MEDN1751	C16H32O2	2-Hexyldecanoic acid	FA	FFA	25354-97-6	9	9	1.69885e+06	9	1.39702e+06	1.67018e+06	1.24697e+06	1.2445e+06	1.43088e+06	1.56781e+06	1.73901	0.0979345	3.35804	1.74762	up	-	-
MEDP2198	C28H44O2	25-Hydroxy-vitamin-D2	CoEnzyme and vitamins	CoEnzyme and vitamins	21343-40-8	9	5693.1	9	9	12153	14217.1	14543.6	9678.3	15597.5	27572.6	1.83502	0.00152393	10.9278	3.44993	up	-	-
MEDP1955	C10H13N5O3	3'-Deoxyadenosine	Nucleotide And Its metabolites	Nucleotide And Its metabolites	73-03-0	137236	153770	126390	229989	9	166386	9	9	9	9	1.74785	0.0061538	0.171388	-2.54467	down	C08431	-
MEDN0860	C15H12I3NO4	3,3',5'-Triiodothyronine	Hormones and hormone related compounds	Hormones and hormone related compounds	5817-39-0	2400.46	9	9	9	990.594	3460.55	7382.95	1437.51	3043.39	5474.58	1.71639	0.0325707	5.98419	2.58116	up	C07639	ko04919
MEDN0177	C15H12I3NO4	3,3',5-Triiodo-L-Thyronine	Hormones and hormone related compounds	Hormones and hormone related compounds	6893-02-3	2400.46	9	9	9	990.594	3460.55	7382.95	1437.51	3043.39	5474.58	1.71639	0.0325707	5.98419	2.58116	up	C02465	ko00350,ko01100,ko04080,ko04714,ko04918,ko04919,ko04976,ko05320
MEDP0899	C6H7N5	3-Methyladenine	Nucleotide And Its metabolites	Nucleotide And Its metabolites	5142-23-4	994793	850784	9	9	766082	1.3094e+06	1.33143e+06	1.44565e+06	804269	788785	1.30781	0.101964	2.32829	1.21927	up	C00913	-
MEDN2173	C6H10O3	4-Acetylbutyric acid	Organic acid And Its derivatives	Organic acid And Its derivatives	3128-06-1	252186	265576	128249	110812	323591	529184	257871	236726	562451	675200	1.52337	0.0233583	2.27708	1.18719	up	C02129	-
MEDP0528	C7H7NO3	5-Aminosalicylic Acid	Organic acid And Its derivatives	Organic acid And Its derivatives	89-57-6	3.51986e+06	1.80347e+06	6.53946e+06	2.81973e+06	224510	235633	504669	188702	2.86495e+06	1.47515e+06	1.59746	0.0660378	0.24944	-2.00324	down	-	-
MEDN1434	C20H32O4	6-trans Leukotriene B4	FA	Oxidized lipids	71652-82-9	51941.1	36454.2	25644.5	12116.4	57895.7	75478	37202.5	46470	62955.6	173243	1.37814	0.0878929	2.39515	1.26012	up	-	-
MEDN1433	C20H32O4	6-trans-12-epi Leukotriene B4	FA	Oxidized lipids	71548-19-1	51941.1	36454.2	25644.5	12116.4	57895.7	75478	37202.5	46470	62955.6	173243	1.37814	0.0878929	2.39515	1.26012	up	-	-
MEDP1643	C27H46O3	7α,25-Dihydroxycholesterol	Hormones and hormone related compounds	Hormones and hormone related compounds	107655-65-2	9	9	9	9	249522	193528	261347	274905	418385	400754	2.17642	0.000441302	33304.5	15.0234	up	C15520	ko00120
MEDP1650	C21H34O2	Allopregnanolone	Hormones and hormone related compounds	Hormones and hormone related compounds	516-54-1	41084.3	18434.8	19381.6	17271.3	34736.4	64583.4	27022.4	31006.9	68315.6	99763.4	1.42432	0.0520363	2.25588	1.17369	up	C13712	ko00140
MEDN1133	C4H6O3	Butanone acid	Organic acid And Its derivatives	Organic acid And Its derivatives	600-18-0	35118.1	27614.8	46479.2	11408	2870.68	16442.6	12137.5	9901.42	18798.9	13804.2	1.33144	0.0891595	0.40875	-1.29071	down	-	-
MEDP1084	C19H37NO4	Carnitine C12:0	FA	CAR	25518-54-1	347264	255009	227090	241465	85010.3	87621.3	134687	101371	98208.7	106198	2.07894	0.00657919	0.381696	-1.3895	down	-	-
MEDP1406	C21H39NO4	Carnitine C14:1	FA	CAR	-	1.32396e+06	1.50913e+06	761470	903843	46677.3	258011	282788	377466	536542	175786	1.69003	0.0113052	0.248573	-2.00826	down	-	-
MEDP1407	C21H37NO4	Carnitine C14:2	FA	CAR	-	1.12467e+06	928713	596039	904162	83938.1	156496	399347	318993	305085	273468	1.81181	0.00548656	0.288409	-1.79381	down	-	-
MEDP1396	C22H39NO6	Carnitine C15:1:DC	FA	CAR	-	68672.3	69380.1	82655.5	87443.8	9	9	9	9	9	9	2.17815	0.000503737	0.000116826	-13.0634	down	-	-
MEDP1399	C23H41NO4	Carnitine C16:2	FA	CAR	-	664589	669190	437076	484048	89648.7	169361	295828	167542	404861	199533	1.74184	0.00367107	0.392263	-1.35011	down	-	-
MEDP1391	C25H45NO4	Carnitine C18:2	FA	CAR	-	1.55179e+06	2.23387e+06	1.14633e+06	1.12841e+06	207043	323642	874852	510151	1.82421e+06	449799	1.44136	0.0537968	0.460882	-1.11753	down	-	-
MEDP1393	C25H41NO4	Carnitine C18:4	FA	CAR	-	325065	260738	216791	270994	60004.4	122216	102427	73414.4	162943	129782	1.86871	0.00118927	0.404119	-1.30715	down	-	-
MEDP1430	C14H27NO4	Carnitine C7:0	FA	CAR	-	78710.9	53589.6	60232.1	76793.4	9	50668.9	9	9	9	9	1.77573	0.00049949	0.125533	-2.99386	down	-	-
MEDP1424	C16H31NO4	Carnitine C9:0	FA	CAR	-	178735	147885	236029	260943	66409	70365.9	117169	111200	98591.3	94028.3	1.88111	0.0172126	0.451488	-1.14724	down	-	-
MEDP1415	C16H29NO6	Carnitine C9:DC	FA	CAR	-	233770	265604	376701	344829	54162.7	161737	193335	144825	156512	178354	1.56251	0.00935762	0.485392	-1.04278	down	-	-
MEDP1405	C21H41NO4	Carnitine C14:0	FA	CAR	-	865500	903785	712096	748424	222786	348758	539990	268570	481493	306746	1.88068	0.000203725	0.447569	-1.15982	down	-	-
MEDN0469	C5H6O4	Citraconic Acid	Organic acid And Its derivatives	Organic acid And Its derivatives	498-23-7	9	9	9	9	214036	352460	214942	101765	402062	472738	2.17226	0.00357764	32555.6	14.9906	up	C02226	ko00290,ko00660,ko01100,ko01210
MEDP0889	C21H30O5	Cortisol	Hormones and hormone related compounds	Hormones and hormone related compounds	50-23-7	26147.1	35178.4	45556.9	76517.7	166048	133987	114398	32167.8	110518	41533.7	1.16712	0.0597907	2.17613	1.12176	up	C00735	ko00140,ko01100,ko04080,ko04927,ko04934,ko04960,ko04976,ko05200,ko05215
MEDN1978	C12H16N2O4S	Cys-Tyr	Amino acid and Its metabolites	Small Peptide	1089-23-2	13529.7	4445.22	2257.52	9	6845.95	6038.05	12988.3	11963.6	12963.1	16487.7	1.10133	0.130846	2.21613	1.14805	up	-	-
MEDP0877	C14H26N4O11P2	Cytidine 5'-Diphosphocholine	Nucleotide And Its metabolites	Nucleotide And Its metabolites	987-78-0	42327.6	82371.4	36615.6	49197.1	77797.9	9	9	77805.5	9	9	1.39894	0.206223	0.492892	-1.02066	down	C00307	ko00564,ko01100,ko05231
MEDP1857	C22H45NO2	Eicosanoyl-EA	Organic acid And Its derivatives	Organic acid And Its derivatives	94421-69-9	9	9	9	9	401977	263204	293005	315573	348092	357852	2.17786	1.59453e-05	36661.2	15.162	up	-	-
MEDP2394	C11H20N2O5	Glu-Ile	Amino acid and Its metabolites	Small Peptide	5879-22-1	1.03358e+07	1.39442e+07	7.87516e+06	1.21713e+07	1.01134e+07	9.48558e+06	3.74218e+07	3.04513e+07	4.47435e+07	2.13707e+07	1.2312	0.0572995	2.30992	1.20785	up	-	-
MEDN1698	C5H6O4	Glutaconic acid	Amino acid and Its metabolites	Amino acids	1724-02-3	9	9	9	9	214036	352460	214942	101765	402062	472738	2.17226	0.00357764	32555.6	14.9906	up	-	-
MEDN0039	C10H17N3O6S	Glutathione Reducedform	Amino acid and Its metabolites	Small Peptide	70-18-8	1.13112e+06	1.42007e+06	755086	677533	2.36803e+06	1.79504e+06	2.15782e+06	2.40631e+06	4.10815e+06	2.33463e+06	1.84058	0.00415346	2.5386	1.34403	up	C00051	ko00270,ko00480,ko01100,ko01240,ko02010,ko04216,ko04918,ko04976,ko05415
MEDN0555	C9H10O4	Hydroxyphenyllactic acid	Organic acid And Its derivatives	Organic acid And Its derivatives	306-23-0	131898	155361	133788	100988	334710	465050	226136	439810	335818	418932	2.01416	0.000781085	2.83564	1.50367	up	C03672	-
MEDP2392	C11H20N2O5	Ile-Glu	Amino acid and Its metabolites	Small Peptide	42516-53-0	1.03358e+07	1.39442e+07	7.87516e+06	1.21713e+07	1.01134e+07	9.48558e+06	3.74218e+07	3.04513e+07	4.47435e+07	2.13707e+07	1.2312	0.0572995	2.30992	1.20785	up	-	-
MEDP1777	C5H11NO3S	L-Methionine sulfoxide	Amino acid and Its metabolites	Amino acid derivatives	3226-65-1	1.47373e+06	1.49755e+06	9	9	3.75894e+06	1.47673e+06	1.11486e+06	1.07319e+06	944872	1.26087e+06	1.27781	0.198941	2.16055	1.1114	up	-	-
MEDP1477	C9H13NO2	L-Phenylephrine	Hormones and hormone related compounds	Hormones and hormone related compounds	59-42-7	9	9	9	83680.2	95091.6	87546.8	112308	157887	184338	141202	1.81265	0.0056199	6.19919	2.63208	up	C07441	-
MEDP1697	C22H44NO7P	LPC(14:1/0:0)	GP	LPC	-	1.53699e+06	2.03368e+06	1.76741e+06	1.60363e+06	831076	9	964370	9	9	9	1.54735	0.000238109	0.172434	-2.53588	down	-	-
MEDN1258	C22H38NO9P	LPS(16:2/0:0)	GP	LPS	-	1620.98	2483.13	3577.3	1501.66	9	9	9	9	9	9	2.17276	0.0175508	0.00392026	-7.99484	down	-	-
MEDN0785	C20H32O4	LTB4	FA	Oxidized lipids	71160-24-2	51941.1	36454.2	25644.5	12116.4	57895.7	75478	37202.5	46470	62955.6	173243	1.37814	0.0878929	2.39515	1.26012	up	C02165	ko00590,ko01100,ko03320,ko04080,ko04726,ko04750,ko04976
MEDP1776	C10H20N2O4	Leu-Ala	Amino acid and Its metabolites	Small Peptide	7298-84-2	1.64027e+07	3.58701e+07	1.76538e+07	2.00111e+07	2.6658e+07	2.09442e+07	5.50561e+07	6.57334e+07	6.28736e+07	5.80436e+07	1.43991	0.0238709	2.14451	1.10065	up	-	-
MEDP2572	C10H18N2O5	Leu-Asp	Amino acid and Its metabolites	Small Peptide	32949-40-9	2.04236e+06	4.44768e+06	2.01296e+06	1.81185e+06	2.50956e+06	3.09898e+06	5.90326e+06	9.95107e+06	9.67036e+06	5.7895e+06	1.41578	0.0409883	2.38638	1.25482	up	-	-
MEDP2393	C11H20N2O5	Leu-Glu	Amino acid and Its metabolites	Small Peptide	16364-31-1	1.03358e+07	1.39442e+07	7.87516e+06	1.21713e+07	1.01134e+07	9.48558e+06	3.74218e+07	3.04513e+07	4.47435e+07	2.13707e+07	1.2312	0.0572995	2.30992	1.20785	up	-	-
MEDP1294	C8H16N2O3	Leu-Gly	Amino acid and Its metabolites	Small Peptide	686-50-0	2.31676e+06	7.9157e+06	2.90418e+06	3.39617e+06	4.01448e+06	3.52191e+06	1.83042e+07	1.93768e+07	1.62887e+07	1.69084e+07	1.36896	0.0296259	3.16197	1.66082	up	-	-
MEDP1675	C14H27N3O4	Leu-Leu-Gly	Amino acid and Its metabolites	Small Peptide	4464-36-2	3.62486e+06	1.21157e+07	4.08836e+06	1.03816e+07	1.14713e+07	1.69615e+07	1.5889e+07	1.87225e+07	1.40367e+07	1.81135e+07	1.68631	0.0215953	2.10069	1.07086	up	-	-
MEDP2466	C17H23N3O3	Leu-Trp	Amino acid and Its metabolites	Small Peptide	5156-22-9	1.01459e+06	1.59121e+06	980101	1.06227e+06	1.34962e+06	1.16414e+06	2.46525e+06	3.6731e+06	4.64608e+06	3.30074e+06	1.45142	0.0337161	2.38071	1.25139	up	-	-
MEDN2109	C9H19N3O3	Lys-Ala	Amino acid and Its metabolites	Small Peptide	17043-71-9	9	16691.7	14685.5	10331.2	25330.6	30600.3	14707.7	17795.3	17788.3	21332.5	1.08157	0.0539846	2.0384	1.02743	up	-	-
MEDP2459	C12H26N4O3	Lys-Lys	Amino acid and Its metabolites	Small Peptide	13184-13-9	239628	418402	279300	254351	237678	338623	869183	1.43537e+06	733307	690453	1.31687	0.0613065	2.40814	1.26792	up	-	-
MEDN0208	C13H16N2O2	Melatonin	Hormones and hormone related compounds	Hormones and hormone related compounds	73-31-4	5649.35	9867.56	8911.93	3293.53	9	9	9	9	9	9612.27	1.71918	0.0432227	0.232238	-2.10633	down	C01598	ko00380,ko01100,ko04080,ko04713
MEDP0212	C12H14N2O2	N-Acetyl-5-Hydroxytryptamine	Tryptamines,Cholines,Pigments	Tryptamines	1210-83-9	689946	1.52527e+06	927093	1.11162e+06	1.12492e+06	1.08186e+06	3.11151e+06	3.92614e+06	2.92794e+06	2.49718e+06	1.43579	0.0302783	2.29898	1.20099	up	C00978	ko00380,ko01100
MEDN1624	C9H9NO4	N-Acetyl-5-aminosalicylic acid	Benzene and substituted derivatives	Phenolic acids	51-59-2	325829	419453	323562	381822	554316	1.17719e+06	472171	734933	752200	1.09363e+06	1.79179	0.0125004	2.19873	1.13667	up	-	-
MEDP1942	C6H11NO3	N-MethyTrans-4-Hydroxy-Proline	Amino acid and Its metabolites	Amino acid derivatives	4252-82-8	1.0285e+06	1.35156e+06	2.13472e+06	1.56401e+06	306047	298852	528259	239317	1.64394e+06	893975	1.50289	0.0293768	0.428856	-1.22143	down	-	-
MEDP2050	C7H11NO4	Oxaceprol	Amino acid and Its metabolites	Amino acid derivatives	33996-33-7	785090	726269	1.63279e+06	980302	44363.1	76155.4	131881	70261.5	943859	549123	1.54251	0.0296102	0.293476	-1.76869	down	-	-
MEDN0470	C6H8O5	Oxoadipic Acid	Organic acid And Its derivatives	Organic acid And Its derivatives	3184-35-8	9	9	213144	9	204970	68334.1	89153.8	246572	343914	172491	1.71655	0.0917793	3.51966	1.81544	up	C00322	ko00300,ko00310,ko00380,ko01100,ko01210,ko01230,ko01240
MEDP1068	C24H48NO8P	PC(8:0/8:0)	GP	PC	19191-91-4	4.74454e+06	5.63746e+06	4.37282e+06	4.3162e+06	9	9	6.16281e+06	9	3.02375e+06	9	1.4897	0.0262394	0.321137	-1.63874	down	-	-
MEDN0797	C20H30O4	PGJ2	FA	Oxidized lipids	60203-57-8	14730.5	11087.6	11887	11561.8	14293	9	9	9	20123.1	9	1.44484	0.138406	0.466197	-1.10099	down	C05957	ko00590,ko01100,ko04726
MEDN0249	C9H19NO4	Pantothenol	CoEnzyme and vitamins	CoEnzyme and vitamins	16485-10-2	23156.1	9	9	9	10354.9	7336.35	9624.81	25830.6	9573.83	25678.2	1.64257	0.241873	2.54204	1.34599	up	C05944	ko00770
MEDP1883	C21H33N3O4	Phe-Leu-Leu	Amino acid and Its metabolites	Small Peptide	-	902900	1.61137e+06	2.15821e+06	1.5e+06	3.14376e+06	1.4927e+06	4.59484e+06	1.76719e+06	2.90076e+06	4.74113e+06	1.37161	0.0390818	2.01328	1.00955	up	-	-
MEDP2584	C13H18N2O4	Phe-Thr	Amino acid and Its metabolites	Small Peptide	51352-44-4	6.9727e+06	1.13832e+07	7.91982e+06	1.0264e+07	8.71879e+06	1.20204e+07	2.23227e+07	2.62999e+07	2.57744e+07	1.83404e+07	1.52548	0.0203353	2.07038	1.0499	up	-	-
MEDN0066	C13H16N2O4	Phenylacetyl-L-Glutamine	Amino acid and Its metabolites	Amino acid derivatives	28047-15-6	25314.7	47633.4	74064.6	145653	125259	236491	232052	84555.1	154101	105052	1.46414	0.0577254	2.13557	1.09462	up	C04148	ko00360
MEDN0338	C9H10O3	Phenyllactate(Pla)	Organic acid And Its derivatives	Organic acid And Its derivatives	828-01-3	656298	634583	505760	308287	1.3901e+06	1.63069e+06	761635	740184	912685	1.35479e+06	1.66396	0.00948216	2.15054	1.1047	up	C01479	-
MEDN0125	C7H6O3	Protocatechuic Aldehyde	Benzene and substituted derivatives	Phenolics	139-85-5	6102.23	9	9	9	29628.4	17468.7	22568.8	35550	19078.2	28317.7	1.86034	0.000117748	16.5994	4.05305	up	C16700	-
MEDP0240	C8H11NO3	Pyridoxine	CoEnzyme and vitamins	CoEnzyme and vitamins	65-23-6	594123	761745	1.05622e+06	649021	526225	438664	329028	135061	137296	140771	1.6657	0.00929385	0.37177	-1.42752	down	C00314	ko00750,ko01100,ko01240
MEDN1951	C2H4O5S	Sulfoacetic acid	Organic acid And Its derivatives	Organic acid And Its derivatives	123-43-3	617191	9	1.01783e+06	9	1.21844e+06	896533	949692	1.04327e+06	1.50444e+06	616120	1.33922	0.0795761	2.53959	1.34459	up	-	-
MEDN0348	C20H34O6	TXB2	FA	Oxidized lipids	54397-85-2	68695	68645.8	61887.6	56939.2	9	9	9	9	9	9	2.17992	0.000194449	0.000140533	-12.7968	down	C05963	ko00590,ko01100,ko04726,ko04976
MEDP1993	C6H12N2S4	Tetramethylthiuram disulfide	Others	Others	137-26-8	7459.03	6365.5	7988.92	6920.69	8119.79	9	9	9	7060.63	9	1.48798	0.0331631	0.353039	-1.5021	down	-	-
MEDP1022	C13H18N2O4	Thr-Phe	Amino acid and Its metabolites	Small Peptide	16875-27-7	6.9727e+06	1.13832e+07	7.91982e+06	1.0264e+07	8.71879e+06	1.20204e+07	2.23227e+07	2.62999e+07	2.57744e+07	1.83404e+07	1.52548	0.0203353	2.07038	1.0499	up	-	-
MEDP1893	C15H29N3O5	Thr-Val-Ile	Amino acid and Its metabolites	Small Peptide	-	198974	321375	172388	183236	249065	217995	494750	674947	768413	515430	1.4366	0.0305594	2.22275	1.15234	up	-	-
MEDN1717	C9H10O3	Tropine	Organic acid And Its derivatives	Organic acid And Its derivatives	529-64-6	656298	634583	505760	308287	1.3901e+06	1.63069e+06	761635	740184	912685	1.35479e+06	1.66396	0.00948216	2.15054	1.1047	up	C01456	-
MEDP1023	C16H19N3O5	Trp-Glu	Amino acid and Its metabolites	Small Peptide	36099-95-3	891709	1.60984e+06	1.7332e+06	1.89948e+06	1.6269e+06	2.96395e+06	4.09816e+06	5.37761e+06	3.20587e+06	3.15857e+06	1.66552	0.0129797	2.22044	1.15085	up	-	-
MEDN2027	C17H23N3O3	Trp-Leu	Amino acid and Its metabolites	Small Peptide	13123-35-8	39479	53657.1	50580.7	60421	46707.2	86567.9	162693	170199	125249	114858	1.60975	0.0162069	2.30653	1.20572	up	-	-
MEDP2427	C14H17N3O4	Trp-Ser	Amino acid and Its metabolites	Small Peptide	133101-40-3	254607	474786	303775	335937	311994	357019	760182	1.10653e+06	1.58076e+06	1.16247e+06	1.36178	0.0448341	2.57051	1.36205	up	-	-
MEDP2455	C16H21N3O3	Trp-Val	Amino acid and Its metabolites	Small Peptide	24613-12-5	326890	479901	433061	530682	516763	633723	1.34912e+06	1.31207e+06	868448	780243	1.64469	0.0202937	2.05601	1.03985	up	-	-
MEDN2024	C20H21N3O4	Tyr-Trp	Amino acid and Its metabolites	Small Peptide	60815-41-0	19167.7	15966.4	33083.8	34227.9	11312.3	55125	90924.5	85627.1	75713.2	72998.6	1.24864	0.01939	2.549	1.34993	up	-	-
MEDN0073	C8H11NO	Tyramine	Benzene and substituted derivatives	Benzene and substituted derivatives	51-67-2	6676.61	8752.68	7281.09	15954.6	9	9	16571.5	5106.65	9	9	1.43386	0.118853	0.374397	-1.41736	down	C00483	ko00350,ko01100,ko01240,ko04080,ko04974
MEDP1896	C13H23N3O4	Val-Pro-Ala	Amino acid and Its metabolites	Small Peptide	85807-20-1	64191.9	152773	87882.6	62988.3	88503.2	87843.7	202654	257019	380485	187690	1.27782	0.0658596	2.18249	1.12597	up	-	-
MEDN2148	C16H21N3O3	Val-Trp	Amino acid and Its metabolites	Small Peptide	24587-37-9	72416.4	163705	81160.1	109912	143050	131907	311935	340137	315336	263523	1.63906	0.0108503	2.35004	1.23269	up	-	-
MEDP2229	C16H22O4	α-CEHC	Benzene and substituted derivatives	Benzene and substituted derivatives	4072-32-6	28442.5	46768.3	41940.5	47349	66122.3	38000.7	9	9	9	9	1.41809	0.10049	0.422123	-1.24427	down	-	-
