# Supplementary material for: Bacillus licheniformis FA6 Affects Zebrafish Lipid Metabolism through Promoting Acetyl-CoA Synthesis and Inhibiting β-Oxidation
Source: Int J Mol Sci. 2022 Dec 30;24(1):673. doi: 10.3390/ijms24010673 (PMC9820476; doi:10.3390/ijms24010673)
Supplement: Supplementary file 1 [file ijms-24-00673-s001.zip › Table S2. The detail of differential exprssion genes.xlsx]

## Sheet: Table S3
Gene	baseMean	log2FoldChange	lfcSE	stat	pvalue	padj	C1	C2	C3	C4	C5	C6	H1	H2	H3	H4	H5	H6
cry1ba	3901.66	-2.5468	0.118067	-21.5708	3.37936e-103	6.17544e-99	5969.53	6995.82	6743.63	6102.3	7735.72	6430.51	863.447	1102.04	1352.32	1214.78	1087.37	1222.44
fbl	1078.3	1.44494	0.0899543	16.0631	4.63099e-58	4.23133e-54	584.369	546.457	515.229	548.69	637.783	643.051	1567.23	1500.52	1806.69	1561.99	1451.79	1575.84
gata4	559.814	2.02032	0.129474	15.6041	6.82771e-55	4.15898e-51	219.785	261.053	215.222	202.632	226.17	203.54	913.867	747.023	1121.35	941.064	926.821	739.236
ncl	5924.8	1.33396	0.0987072	13.5143	1.2878e-41	5.88329e-38	3338.14	3232.96	2798.97	3176.23	3903.82	3742	8342.45	8536.22	9724.16	7854.45	8268.51	8179.68
nolc1	944.499	1.37867	0.102288	13.4782	2.10133e-41	7.67994e-38	517.141	566.913	496.75	425.277	613.52	528.979	1212.19	1438.57	1454.85	1342.44	1427.17	1310.19
si:ch211-132b12.7	1923.25	2.35474	0.178066	13.2239	6.38268e-40	1.94395e-36	613.674	568.861	619.579	511.166	723.572	738.111	4413.87	3970.87	2686.29	2270.93	3375.36	2586.73
zgc:165582	1600.63	-1.46115	0.111493	-13.1053	3.07069e-39	8.01626e-36	2233.19	2398.18	2004.39	2398.23	2588.39	2468.2	764.707	804.345	994.001	826.937	1004.63	722.408
im:7148292	479.79	1.47269	0.115564	12.7435	3.38632e-37	7.73519e-34	238.747	215.271	261.962	280.182	272.098	256.102	655.464	649.947	838.587	778.578	603.764	706.782
tsr1	651.221	1.49354	0.117544	12.7061	5.46638e-37	1.10992e-33	396.474	317.549	283.702	314.371	353.554	381.357	909.666	892.175	1137.54	942.031	844.087	1042.14
ctps1a	380.021	1.61043	0.127817	12.5995	2.12419e-36	3.88175e-33	187.033	162.671	163.047	174.28	199.307	239.327	625.001	562.117	642.161	568.7	466.858	569.753
gar1	287.939	1.34233	0.106717	12.5783	2.77819e-36	4.61534e-33	185.309	133.448	165.221	164.274	168.978	158.806	408.614	389.229	468.4	413.952	383.139	415.895
dbpb	413.672	2.8998	0.234185	12.3825	3.25007e-35	4.94931e-32	62.0569	81.8224	69.5667	85.8892	111.785	176.699	595.589	821.911	828.874	610.289	669.754	849.821
map4k2	833.225	-1.09238	0.091431	-11.9476	6.68511e-33	8.72597e-30	1101.51	1222.47	973.934	1115.73	1229.64	1163.08	503.152	518.664	550.424	495.195	611.643	513.258
prps1a	891.76	1.20457	0.100789	11.9514	6.38079e-33	8.72597e-30	549.893	569.835	505.446	482.814	603.121	526.743	1077.73	1227.78	1479.67	1270.87	1261.7	1145.52
cdkn1a	107.95	2.65287	0.225759	11.7509	6.98641e-32	8.51131e-29	27.5808	30.1964	25.0005	29.1856	30.3294	35.7872	199.58	230.209	224.487	145.077	209.791	108.181
gtpbp4	1872.89	1.20059	0.102464	11.7172	1.04005e-31	1.18787e-28	1074.79	1125.06	1022.85	1035.67	1248.7	1307.35	2877.11	2811.51	2674.41	2325.1	2238.75	2733.37
slc16a10	3686.02	3.09706	0.264993	11.6873	1.47978e-31	1.59067e-28	789.501	727.635	1347.86	688.781	501.734	573.713	11658.6	5149.65	5744.92	5051.57	6638.44	5359.76
rsl1d1	885.97	1.16577	0.101389	11.4981	1.34887e-30	1.36941e-27	597.297	505.546	460.88	512	550.261	651.998	1342.44	1154.74	1316.7	1196.4	1175.02	1168.35
ftsj3	331.671	1.31161	0.114181	11.4871	1.53082e-30	1.39871e-27	182.723	196.763	184.787	205.133	176.777	196.83	465.337	426.21	593.595	477.786	457.009	417.097
ndrg1a	4360.25	-2.1333	0.185707	-11.4875	1.52517e-30	1.39871e-27	7586.45	7822.81	6031.65	7127.14	7052.01	6988.57	1136.56	1351.67	2241.63	1605.51	1161.24	2217.71
ssb	3584.8	1.19381	0.105452	11.3209	1.03434e-29	9.00069e-27	2138.38	2276.42	2165.26	1917.91	2461.01	2124.86	4979	4457.18	5571.15	4545.73	4411.51	5969.18
bckdk	919.673	-1.56097	0.13912	-11.2203	3.24e-29	2.69126e-26	1536.77	1503.97	1438.08	1189.11	1309.36	1265.97	584.035	524.211	335.651	494.228	408.747	445.946
pipox	449.947	-2.58982	0.230911	-11.2157	3.41617e-29	2.71422e-26	559.374	758.806	622.84	731.309	899.482	1057.96	85.0842	97.0761	129.512	97.6849	197.971	162.271
impdh2	951.598	1.27253	0.114247	11.1384	8.15768e-29	6.21139e-26	592.988	571.783	498.924	561.198	655.981	459.642	1427.52	1381.25	1571.41	1151.91	1278.44	1268.12
cx32.3	8581.22	1.23751	0.111192	11.1295	9.01525e-29	6.58979e-26	4683.57	5213.26	5488.16	4401.2	5389.96	5491.1	13534.7	12652.2	12235.6	9639.86	10627.4	13617.6
polr1a	927.375	1.13154	0.103348	10.9488	6.7304e-28	4.73044e-25	662.802	618.539	492.402	498.658	617.853	596.08	1224.79	1316.54	1310.23	1222.51	1142.52	1425.58
psme3	377.253	0.954413	0.0876464	10.8894	1.29542e-27	8.7676e-25	252.537	237.675	251.092	247.661	271.231	280.706	472.69	491.852	547.186	471.983	474.737	527.682
gnl3	1237.26	1.51501	0.140631	10.7729	4.6203e-27	3.01541e-24	701.587	584.446	486.967	546.189	742.636	786.2	1780.47	1751.07	2084.06	1487.52	1891.07	2004.95
arntl1b	61.4516	-2.5313	0.236195	-10.717	8.47215e-27	5.33863e-24	102.566	111.045	95.6543	112.573	95.3209	110.717	10.5042	9.24534	26.9816	22.2451	17.7288	22.8382
aqp7	254.919	1.99152	0.187083	10.6451	1.83787e-26	1.11951e-23	91.3615	93.5113	97.8282	140.925	99.6536	90.5863	363.446	346.7	528.839	352.053	536.788	317.331
prmt1	2083.79	1.32149	0.124878	10.5823	3.60108e-26	2.12278e-23	1040.31	1110.45	1069.59	1035.67	1527.73	1362.15	2957.99	2800.41	3440.69	2662.64	2836.61	3161.29
slc25a32a	2051.74	-1.81104	0.172188	-10.5178	7.14974e-26	4.08295e-23	2958.91	2849.17	3097.89	3065.33	2855.29	4333.61	1080.88	1022.53	841.825	896.574	557.472	1061.37
nifk	565.535	1.36096	0.131312	10.3644	3.60167e-25	1.99445e-22	312.008	275.664	276.093	275.179	433.277	328.795	863.447	780.307	894.709	843.379	775.142	728.418
sh2d5	115.773	-1.818	0.17565	-10.3501	4.17958e-25	2.2464e-22	194.79	167.541	193.483	160.104	199.307	166.634	54.622	61.0192	66.9143	37.7199	35.4576	51.6864
ddx21	1317.98	1.22242	0.118291	10.334	4.94432e-25	2.5815e-22	789.501	714.972	982.63	783.009	730.504	744.821	1940.13	1733.5	2278.32	1827	1574.91	1716.47
nop2	616.635	1.62128	0.157127	10.3183	5.82638e-25	2.95754e-22	312.008	260.078	269.571	223.479	412.479	337.742	1038.87	924.534	1031.78	886.902	970.158	732.024
daam1b	1567.14	1.19672	0.116148	10.3034	6.80142e-25	3.35916e-22	881.725	871.798	858.715	911.426	1108.32	1080.33	2288.87	2332.6	2425.1	2211.94	1683.25	2151.6
ddx56	335.18	1.13393	0.110718	10.2416	1.29048e-24	6.20584e-22	218.061	201.634	167.395	202.632	230.503	238.209	440.127	414.191	521.284	469.081	476.707	442.34
rltpr	608.08	-1.71647	0.167821	-10.228	1.4857e-24	6.96144e-22	1116.16	945.828	1192.42	744.651	755.635	840.999	241.597	320.813	218.011	285.317	361.47	274.058
pxdn	250.557	-1.62999	0.159519	-10.2182	1.64434e-24	7.51217e-22	396.474	349.693	344.573	362.736	457.54	360.109	86.1346	92.4534	134.908	132.503	136.906	152.655
ilvbl	649.179	-1.1511	0.112738	-10.2104	1.78127e-24	7.93927e-22	880.863	852.317	843.497	829.706	1077.13	886.851	356.093	355.021	377.742	400.412	473.753	456.764
nol6	432.802	1.29157	0.126706	10.1935	2.1206e-24	9.22661e-22	241.332	263.001	191.309	235.987	252.167	323.203	591.388	597.249	722.027	577.405	615.583	582.975
brf1a	240.349	1.55596	0.152739	10.1871	2.26517e-24	9.62645e-22	139.628	118.837	106.524	113.407	111.785	142.03	281.513	348.549	442.498	428.46	302.374	348.583
gnl2	452.611	1.1529	0.113277	10.1777	2.49376e-24	1.0357e-21	289.599	276.638	214.135	301.863	302.427	298.599	622.9	586.155	736.057	572.569	640.206	590.187
dnaja	87.2714	-2.09668	0.206193	-10.1685	2.7401e-24	1.11272e-21	153.418	127.604	116.307	155.101	161.179	135.32	24.1597	24.9624	44.2498	45.4573	35.4576	24.0402
nop53	1500.63	0.878818	0.0879544	9.99175	1.65631e-23	6.57988e-21	1009.29	1036.42	1106.55	909.758	1094.46	1188.81	2182.78	1874.95	2034.41	1823.13	1820.16	1926.82
atad3	854.184	1.06224	0.106604	9.96438	2.18233e-23	8.48509e-21	530.069	550.353	495.663	595.387	564.993	581.542	940.128	1027.16	1328.57	1160.61	1190.78	1284.95
hnrnpabb	2288.13	0.993803	0.100422	9.89626	4.32124e-23	1.64513e-20	1479.02	1517.61	1494.6	1471.79	1870.89	1343.14	3143.91	2890.09	3365.14	2695.52	3303.46	2882.42
timm50	393.13	0.931224	0.0949213	9.81048	1.01482e-22	3.78466e-20	266.327	285.404	248.919	297.694	249.567	273.996	484.245	497.399	598.991	483.589	512.165	519.268
npm1a	4143.08	1.2937	0.132003	9.80056	1.11958e-22	4.09185e-20	2367.64	2053.35	2225.05	2080.52	3233.11	2443.59	5264.72	5613.77	7156.59	5786.62	5362.96	6129.05
urb2	366.361	1.1744	0.120573	9.74019	2.03165e-22	7.27969e-20	237.885	194.815	215.222	213.472	213.172	276.232	513.657	560.268	586.04	449.738	444.205	491.622
srd5a1	314.49	1.37023	0.140958	9.72085	2.45728e-22	8.63545e-20	153.418	174.36	139.133	197.629	228.77	157.687	439.077	411.418	505.095	450.705	515.12	401.471
mfap3l	432.524	-1.36209	0.14022	-9.71397	2.62896e-22	9.06445e-20	621.431	603.927	581.535	628.742	617.853	682.193	160.715	211.718	286.005	243.729	263.962	288.482
noc2l	328.722	1.42225	0.147035	9.67283	3.93332e-22	1.33106e-19	237.885	168.515	144.568	173.446	170.711	175.581	456.934	463.192	607.625	505.834	402.837	437.532
si:dkey-91i10.3	1167.46	-1.08938	0.112726	-9.66403	4.28675e-22	1.42429e-19	1699.67	1599.43	1244.59	1559.35	1793.77	1631.67	781.514	763.665	786.783	652.845	650.055	846.215
pmvk	240.62	2.09368	0.216805	9.65694	4.59375e-22	1.49904e-19	69.814	98.3817	125.003	83.3876	92.7212	79.4028	277.312	348.549	415.516	283.383	596.869	417.097
pah	18947.1	1.54085	0.159842	9.63985	5.42695e-22	1.73986e-19	8091.53	9648.23	9250.2	8526.38	9726.19	12913.6	31157.6	34244.7	26023.2	19837.8	24860.7	33085.3
mllt1b	2803.59	1.52473	0.158383	9.62686	6.15809e-22	1.94022e-19	1476.44	1699.76	960.891	1374.23	1823.23	1340.9	3573.54	4844.56	3998.67	3449.92	4671.53	4429.41
bco2a	87.7121	-2.4502	0.255639	-9.58461	9.28078e-22	2.83007e-19	156.004	142.215	114.133	115.909	208.839	153.214	39.9161	35.1323	26.9816	28.0482	17.7288	14.4241
cry2	251.424	1.84117	0.192099	9.58448	9.29212e-22	2.83007e-19	100.842	129.552	129.351	80.0521	80.5895	139.794	285.715	404.021	368.029	350.118	504.285	444.744
cdk13	632.616	0.745214	0.077958	9.55918	1.18699e-21	3.5559e-19	495.593	450.023	456.532	449.459	510.4	474.18	769.96	875.534	805.13	725.383	791.886	787.317
ppp1r7	200.7	-1.00885	0.105721	-9.54261	1.39285e-21	4.10532e-19	299.08	286.379	260.875	243.492	266.898	251.629	130.252	125.737	128.432	138.306	137.891	139.433
serbp1a	9769.83	0.612476	0.0642158	9.53778	1.45923e-21	4.23268e-19	7401.14	7459.48	7641.47	7180.5	8071.94	8606.82	12202.8	11422.6	12292.8	11189.3	11782.7	11986.4
pdcd11	770.804	1.17483	0.123309	9.52754	1.61058e-21	4.59871e-19	507.66	462.686	400.009	478.645	432.41	558.057	1014.71	1082.63	1272.45	1153.84	837.193	1049.35
nle1	234.832	1.24468	0.131407	9.47191	2.74778e-21	7.72506e-19	158.59	125.656	123.916	124.247	146.448	157.687	323.53	328.21	404.724	334.643	321.088	269.25
oaz2a	1600.77	-1.49448	0.158152	-9.44966	3.39921e-21	9.4117e-19	2605.53	2264.73	2931.59	1874.55	2339.69	2161.77	1178.57	698.023	790.02	913.016	748.549	703.176
npas2	209.76	-1.94422	0.207168	-9.38473	6.30754e-21	1.72036e-18	282.704	302.938	300.007	369.407	430.677	312.02	71.4287	65.6419	133.829	75.4399	109.328	63.7065
c24h7orf50	126.746	1.79309	0.191139	9.38109	6.52951e-21	1.75471e-18	68.0902	75.0039	45.6532	55.0358	45.0608	51.4441	151.261	218.19	211.536	159.584	250.173	189.918
adssl	777.806	0.682584	0.0730716	9.3413	9.51553e-21	2.5201e-18	563.683	575.679	608.709	600.391	587.523	647.525	954.834	888.477	1022.06	894.639	988.872	1001.27
rrp1	267.523	1.3017	0.140789	9.24572	2.33669e-20	6.10011e-18	175.828	139.293	134.786	143.427	175.044	157.687	359.244	352.247	446.815	386.871	448.144	290.886
grwd1	267.405	1.01951	0.111367	9.15452	5.46005e-20	1.40531e-17	180.999	183.126	175.004	146.762	201.04	173.344	387.606	365.191	399.327	335.611	344.726	316.129
zgc:85843	721.542	-1.1607	0.126922	-9.14495	5.9659e-20	1.51418e-17	1112.71	1088.04	836.975	882.241	1032.07	1028.88	382.354	452.097	477.034	360.757	456.024	549.319
wdr43	1562.88	1.28097	0.140943	9.08855	1.00373e-19	2.51262e-17	951.539	885.436	745.669	752.99	1071.93	1060.2	2479	2291	2454.24	1617.12	2343.15	2102.32
mthfr	523.811	1.77746	0.196768	9.03325	1.66644e-19	4.11521e-17	237.023	165.593	293.485	261.003	226.17	235.972	634.455	694.325	684.253	819.199	739.684	1294.56
ugt1b7	66.0924	-2.53395	0.280985	-9.01812	1.91352e-19	4.66235e-17	165.485	88.641	134.786	73.3811	91.8547	123.018	21.0084	24.0379	15.1097	18.3764	26.5932	10.8181
nop56	2216.74	1.41497	0.157071	9.00846	2.08962e-19	5.02443e-17	1252.34	1315.98	911.977	892.247	1533.8	1348.73	3379.21	3472.55	3596.1	2709.06	3530	2658.85
wdr75	281.423	1.56307	0.173692	8.99911	2.27556e-19	5.40046e-17	143.937	125.656	122.829	106.736	156.846	199.066	522.06	416.965	481.351	388.805	387.078	325.745
ube2g1b	699.751	0.831597	0.0924322	8.99684	2.32308e-19	5.44255e-17	534.379	558.146	459.793	442.788	540.729	484.245	862.397	988.327	916.294	844.346	824.388	941.174
cx28.9	11437.6	1.04344	0.116052	8.99117	2.44623e-19	5.65854e-17	7513.19	7546.17	7024.07	6404.17	8753.06	7595.83	18564.1	16591.7	15754	12318.9	13921	15265.5
abcc5	2053.45	1.81428	0.202116	8.97639	2.79801e-19	6.39136e-17	783.468	1072.46	942.412	1231.63	714.907	710.152	4957.99	2715.36	3136.34	3093.03	2990.25	2293.44
heatr1	347.257	1.58569	0.176828	8.96742	3.03527e-19	6.84773e-17	208.58	127.604	186.961	188.456	129.116	201.303	429.623	583.381	657.271	555.16	499.361	400.269
mgea5	288.928	-1.80569	0.201842	-8.94607	3.68349e-19	8.2088e-17	455.946	423.723	444.575	436.117	375.218	560.293	149.16	90.6043	79.8654	184.731	114.252	152.655
ptmaa	5203.32	-0.741843	0.0829609	-8.94208	3.81902e-19	8.40829e-17	6541.83	6565.28	6311.01	6431.68	7415.96	5806.47	4453.79	3842.36	3712.66	3662.7	3677.74	4018.32
mpv17l2	321.185	1.17292	0.131323	8.9315	4.20258e-19	9.14261e-17	193.928	192.867	160.873	192.625	235.703	206.895	370.799	391.078	530.997	448.77	428.446	501.238
fbxl3a	88.4202	-1.81958	0.204411	-8.90158	5.50571e-19	1.18366e-16	102.566	126.63	132.612	129.251	139.515	196.83	38.8656	35.1323	39.9327	33.8512	52.2014	33.6563
wdr3	393.413	0.8867	0.0998086	8.88401	6.44953e-19	1.37045e-16	303.389	274.69	283.702	264.339	247.834	284.061	466.388	514.965	584.96	554.193	479.662	462.774
cirh1a	287.747	1.22237	0.137871	8.86609	7.57566e-19	1.59124e-16	188.756	181.178	144.568	170.945	193.241	156.569	404.413	433.606	448.973	399.444	445.189	286.078
hgh1	122.932	1.33892	0.151144	8.85857	8.105e-19	1.68308e-16	87.9139	77.9261	60.8709	59.2052	68.4577	62.6276	159.664	183.058	162.969	176.026	162.514	213.958
timm23a	702.109	0.964234	0.109098	8.83821	9.72649e-19	1.9971e-16	440.431	438.334	405.444	489.485	559.793	520.033	893.909	874.609	1028.54	840.477	882.499	1051.76
pes	650.559	1.18605	0.134633	8.80953	1.25668e-18	2.55162e-16	386.132	373.071	385.878	330.215	419.412	489.837	796.22	838.552	1202.3	847.248	851.967	885.881
kynu	1346.76	-0.850992	0.0966494	-8.80494	1.30922e-18	2.62909e-16	1785.86	1709.5	1633.73	1482.63	1850.09	1934.75	970.59	984.629	833.191	942.998	924.852	1108.25
rpp40	87.8799	1.40456	0.159719	8.79395	1.44394e-18	2.86811e-16	44.8189	54.5483	47.8271	47.5309	48.527	45.8523	136.555	112.793	160.81	124.766	121.147	109.383
ugp2a	3339.5	-1.20974	0.137648	-8.78867	1.51347e-18	2.9739e-16	4404.31	5037.92	4046.83	3652.38	4992.21	5845.61	2154.42	2492.54	1716.03	1816.36	2016.16	1899.18
kpnb1	1602.38	0.680212	0.0775304	8.7735	1.73201e-18	3.36709e-16	1152.36	1302.34	1145.68	1214.12	1340.56	1233.54	1818.28	2107.94	2144.5	1830.87	2026.01	1912.4
nop58	1173.5	1.46988	0.168326	8.73233	2.49478e-18	4.7989e-16	686.073	581.524	527.185	453.628	715.773	771.661	2245.8	1723.33	1893.03	1337.61	1747.27	1399.14
znf185	272.964	1.5619	0.179735	8.68999	3.62476e-18	6.89988e-16	112.047	128.578	165.221	146.762	165.512	110.717	348.74	365.191	467.321	462.311	517.09	286.078
zgc:153018	242.198	-1.90221	0.219095	-8.68215	3.88341e-18	7.31602e-16	450.774	443.205	467.402	346.892	305.893	278.469	54.622	103.548	140.304	87.046	115.237	112.989
pgam1a	5549.22	0.747901	0.0862874	8.66755	4.41498e-18	8.23259e-16	3929.41	4273.27	3905.52	3884.19	4734.85	4124.47	6813.04	6652.95	7705.94	6065.17	6955.59	7546.22
rrs1	619.953	1.44026	0.166219	8.66483	4.52178e-18	8.34657e-16	419.746	297.093	278.267	225.98	415.079	366.819	976.893	945.798	1078.18	825.003	796.81	813.761
prmt7	163.005	1.18537	0.137447	8.6242	6.45401e-18	1.17941e-15	99.9805	115.915	82.6105	95.8957	111.785	90.5863	223.74	251.473	218.011	189.567	264.947	211.554
si:dkey-25o16.2	1169.39	-1.30209	0.151403	-8.6002	7.95771e-18	1.43979e-15	1463.51	1474.75	2314.18	1375.89	1776.43	1579.11	670.169	505.72	747.929	701.204	744.609	679.136
trmt1	202.392	1.40036	0.162923	8.59522	8.31079e-18	1.48893e-15	106.014	118.837	120.655	113.407	113.518	95.0597	330.883	319.889	358.315	266.941	296.465	188.716
gtf3aa	147.022	1.54797	0.180613	8.57062	1.02932e-17	1.8262e-15	93.9472	56.4964	48.9141	66.7101	94.4543	88.3496	244.748	245.001	219.09	206.976	194.032	205.544
reep2	267.027	2.37648	0.277918	8.55101	1.22015e-17	2.14395e-15	116.357	87.6669	46.7402	76.7166	90.9881	98.4148	498.951	301.398	387.455	677.992	231.459	590.187
fkbp4	776.222	-0.939042	0.110378	-8.50755	1.77651e-17	3.0918e-15	921.372	1010.12	952.195	958.123	1115.25	1165.32	555.673	537.154	454.37	467.147	638.236	539.702
polr1b	176.051	1.56747	0.184852	8.47958	2.26015e-17	3.89641e-15	87.9139	87.6669	102.176	57.5374	104.853	93.9414	310.925	329.134	264.419	221.484	259.037	193.524
stard7	833.973	0.876578	0.103498	8.46951	2.46417e-17	4.20844e-15	566.269	652.631	510.881	604.56	693.243	498.784	1069.33	1165.84	1106.24	979.751	1041.07	1119.07
cipcb	204.884	1.03845	0.122708	8.46279	2.6106e-17	4.41722e-15	132.733	117.863	175.004	121.746	142.115	116.308	284.664	262.568	276.291	294.022	270.856	264.442
elp2	154.407	1.20124	0.141974	8.46096	2.65195e-17	4.44602e-15	107.738	84.7447	88.0454	103.401	88.3884	88.3496	209.034	211.718	279.529	193.436	209.791	188.716
ebp	2304.82	2.06687	0.244515	8.45291	2.84126e-17	4.7201e-15	510.245	852.317	1141.33	971.465	1162.91	691.14	2425.43	3328.32	4158.4	3160.74	6075.06	3180.52
arntl1a	95.829	-1.60195	0.189623	-8.44809	2.96101e-17	4.87473e-15	144.799	130.526	134.786	131.752	181.11	142.03	26.2606	46.2267	53.9631	59.965	49.2466	49.2824
srsf2a	1479.58	0.579103	0.0687114	8.42805	3.51484e-17	5.73484e-15	1099.79	1179.61	1191.33	1167.43	1246.97	1234.66	1737.4	1746.44	1968.58	1629.69	1805.38	1747.72
pinx1	417.552	1.19864	0.142732	8.39786	4.54681e-17	7.35296e-15	242.194	200.66	217.396	256.834	273.831	329.913	519.959	545.475	622.735	677.024	487.542	637.065
nop16	224.233	1.25794	0.150071	8.38232	5.18934e-17	8.31842e-15	149.971	112.993	148.916	134.254	101.387	146.504	311.975	305.096	370.187	356.889	241.308	311.321
rrp12	799.397	1.12252	0.13498	8.31619	9.08353e-17	1.44341e-14	539.55	507.494	378.269	506.163	479.204	608.382	936.977	1069.69	1385.77	1140.3	992.812	1048.15
ntmt1	219.186	1.26695	0.152683	8.29792	1.05953e-16	1.66912e-14	117.219	111.045	121.742	129.251	174.177	117.427	317.228	288.455	393.931	289.186	258.052	312.523
bysl	590.618	0.909325	0.109656	8.2925	1.10892e-16	1.732e-14	387.855	361.382	354.356	438.619	416.812	503.257	803.573	687.853	853.697	727.318	748.549	804.145
syncripl	737.878	0.644248	0.0777044	8.29102	1.12282e-16	1.73885e-14	557.65	569.835	535.881	550.358	653.381	586.015	910.716	862.59	940.038	877.23	848.027	962.81
cyp4v7	3444.75	-1.01884	0.123029	-8.28126	1.21876e-16	1.87157e-14	5093.84	5110.98	4101.18	3975.09	5019.94	4376.1	2566.18	2621.05	2186.59	1718.67	2221.02	2346.32
bxdc2	311.807	0.97285	0.117739	8.26275	1.42359e-16	2.16789e-14	214.613	228.908	247.832	188.456	201.04	182.291	386.555	421.587	418.754	443.935	343.741	463.976
rrp8	118.835	1.41095	0.17109	8.24685	1.62625e-16	2.45604e-14	74.9854	71.1076	64.1318	45.0293	71.0574	63.7459	213.236	164.567	192.109	164.42	169.408	132.221
adkb	434.949	1.33779	0.162256	8.24494	1.65246e-16	2.47517e-14	222.37	237.675	243.484	259.335	201.907	315.375	524.161	551.947	782.466	474.884	646.116	759.67
ddah1	1259.45	1.61333	0.195752	8.24168	1.69811e-16	2.52286e-14	717.102	566.913	531.533	593.72	653.381	659.826	2346.64	2538.77	2058.15	1215.74	1213.44	2018.17
nhp2	251.871	1.44856	0.176043	8.22844	1.8966e-16	2.79504e-14	135.318	133.448	139.133	126.749	158.579	116.308	296.219	318.04	539.631	304.661	324.043	430.32
dkc1	960.432	1.67028	0.203296	8.21599	2.10419e-16	3.07616e-14	502.488	493.857	336.964	287.687	614.386	520.033	1684.88	1711.31	1713.87	1034.88	1446.87	1177.97
tnpo2	1112.48	0.6793	0.0828669	8.19749	2.45463e-16	3.56e-14	810.187	875.695	764.147	883.074	936.744	860.011	1308.83	1330.4	1572.49	1293.12	1315.87	1399.14
ipo7	2012.33	0.804899	0.0983416	8.18473	2.72915e-16	3.92697e-14	1506.6	1333.51	1382.64	1396.74	1461.88	1709.96	2398.11	2426.9	3124.47	2536.91	2444.6	2425.66
nmd3	291.556	1.27375	0.155966	8.16688	3.16468e-16	4.51807e-14	211.166	175.334	156.525	127.583	186.309	166.634	532.564	395.701	398.248	451.672	355.561	341.371
LOC566640	356.643	2.79675	0.342528	8.16502	3.21394e-16	4.55284e-14	96.5329	112.019	64.1318	50.8664	127.383	87.2313	554.623	917.138	550.424	260.171	332.907	1126.28
si:dkey-251i10.3	259.072	1.17632	0.144405	8.14596	3.76271e-16	5.28922e-14	185.309	145.137	152.177	121.746	184.576	164.397	347.69	332.832	431.705	391.707	288.585	363.007
fastkd2	236.518	0.917157	0.112875	8.12542	4.458e-16	6.21874e-14	193.066	159.749	148.916	148.43	160.312	171.108	292.017	271.813	319.462	310.464	308.284	354.593
gls2b	169.777	1.67871	0.206761	8.11908	4.69736e-16	6.50299e-14	76.7092	88.641	86.9584	78.3843	59.7922	95.0597	191.177	320.813	279.529	163.453	259.037	337.765
kif13ba	998.566	-1.02236	0.125988	-8.11477	4.86723e-16	6.6875e-14	1520.39	1387.08	1451.12	1194.94	1258.24	1217.88	471.64	641.627	711.234	666.385	766.277	695.964
ebna1bp2	303.653	0.919844	0.113555	8.10046	5.47534e-16	7.46689e-14	211.166	170.463	218.483	225.146	202.773	231.498	372.9	376.285	430.626	383.97	356.546	463.976
hmgcra	11543.2	1.50011	0.185327	8.09439	5.75538e-16	7.73337e-14	5047.29	5985.7	8733.89	4340.32	7201.92	4871.53	19293.1	15952.8	17314.6	16846.3	20497.4	12433.6
si:ch211-217k17.7	575.448	0.879485	0.108646	8.09493	5.72974e-16	7.73337e-14	424.917	371.123	404.357	336.886	422.878	473.062	794.119	765.514	847.221	720.547	677.634	667.116
mphosph10	231.095	1.08167	0.134038	8.06989	7.03625e-16	9.38543e-14	164.623	147.086	117.394	140.925	185.442	133.084	341.387	335.606	324.858	318.201	307.299	257.23
mrto4	248.581	1.04798	0.129982	8.06249	7.47589e-16	9.89959e-14	154.28	139.293	133.699	195.127	155.113	194.593	306.723	306.945	358.315	378.166	328.967	331.755
hook2	213.341	1.64591	0.204249	8.05831	7.73545e-16	1.01696e-13	126.699	112.993	120.655	79.2182	84.9222	96.1781	467.438	370.738	280.608	324.005	282.676	213.958
fam210ab	225.241	1.35843	0.168623	8.05607	7.8787e-16	1.0284e-13	167.209	133.448	129.351	87.5569	113.518	127.492	375.001	295.851	401.486	274.678	300.404	296.896
eif4ebp3	1303.58	2.41445	0.300032	8.04731	8.46306e-16	1.09684e-13	675.73	561.068	264.136	297.694	324.958	346.688	4055.68	2413.03	1815.32	1471.08	1318.82	2098.71
ugt5d1	1676.41	-1.12018	0.139322	-8.04021	8.96864e-16	1.15418e-13	2299.55	2692.35	2283.75	1851.2	2597.06	2055.53	1088.24	1143.65	906.581	923.655	1369.06	906.316
si:ch1073-174d20.2	568.985	0.762552	0.0948721	8.03769	9.15507e-16	1.16993e-13	380.96	408.138	439.14	416.104	434.143	454.05	631.304	626.834	770.594	717.646	771.202	777.7
polr3e	611.082	1.26306	0.157318	8.02874	9.8481e-16	1.24975e-13	317.18	319.497	357.617	313.537	454.074	394.778	1048.32	816.363	1014.51	801.79	599.824	895.497
LOC100333146	143.576	1.10399	0.137626	8.02169	1.043e-15	1.31446e-13	96.5329	105.2	72.8277	95.0618	88.3884	88.3496	190.126	209.869	235.279	194.403	171.378	175.493
bhlhe41	411.587	1.80897	0.225684	8.01549	1.09698e-15	1.37303e-13	108.6	246.441	264.136	196.795	175.91	105.125	632.354	767.363	663.747	556.127	659.905	562.541
ddx27	351.608	0.950292	0.118746	8.00273	1.2169e-15	1.51276e-13	253.399	245.467	217.396	240.156	253.9	227.025	405.463	413.267	593.595	430.394	456.024	483.208
akap1b	1454.74	0.975995	0.121995	8.00028	1.24137e-15	1.53276e-13	1084.27	1063.69	767.408	974.801	906.415	1085.92	1724.79	1872.18	2138.02	1762.2	1745.3	2331.9
pebp1	607.2	-1.31251	0.164141	-7.99624	1.28273e-15	1.57319e-13	808.463	884.461	706.537	708.794	1167.25	918.165	387.606	346.7	288.163	327.873	285.63	456.764
cad	1397.59	1.17374	0.146834	7.99369	1.30961e-15	1.59545e-13	853.282	709.128	915.237	755.491	759.101	1160.85	2011.56	1909.16	2269.69	2178.08	1704.92	1544.58
ddx24	315.6	1.1971	0.149896	7.98624	1.39118e-15	1.6836e-13	188.756	174.36	216.309	156.769	216.638	197.948	524.161	413.267	485.668	498.096	316.163	399.067
cry-dash	52.6288	2.15386	0.269978	7.9779	1.48844e-15	1.78945e-13	16.3761	22.4038	15.2177	20.013	15.598	26.8404	120.799	104.472	51.8046	78.3414	93.5686	66.1105
acox1	4332.96	-0.882222	0.110722	-7.96792	1.61365e-15	1.9273e-13	5551.5	6522.42	4753.37	5493.57	6183.72	5202.56	2507.36	3019.53	3228.08	2844.47	3534.92	3154.07
naa50	758.208	0.78386	0.0983965	7.96634	1.63441e-15	1.93186e-13	561.098	510.416	521.751	552.86	684.577	509.968	904.414	910.666	1045.81	902.377	1023.34	971.224
syne2b	215.903	-1.71018	0.214684	-7.96602	1.63861e-15	1.93186e-13	433.536	320.471	371.747	329.381	272.964	257.22	115.546	90.6043	94.9751	142.175	109.328	52.8884
manea	235.839	-1.6771	0.211019	-7.94764	1.90092e-15	2.22675e-13	349.932	309.756	330.442	382.749	363.952	418.263	75.6304	76.7363	115.481	165.387	86.6741	155.059
eif5b	1099.34	0.704661	0.0886996	7.94435	1.95214e-15	2.27219e-13	790.363	787.054	811.974	778.006	896.883	952.834	1246.85	1412.69	1362.03	1370.49	1247.91	1534.97
ptgfrn	289.448	-0.916126	0.115351	-7.94206	1.98851e-15	2.29988e-13	429.227	409.112	317.398	403.596	327.557	383.594	195.379	207.096	214.773	215.681	192.062	177.897
si:ch211-197h24.9	260.464	-1.3481	0.169761	-7.94118	2.00263e-15	2.30164e-13	440.431	340.927	381.53	426.944	300.694	354.517	142.857	147.001	171.603	187.632	138.875	92.5548
rdh8a	76.6689	-2.32559	0.292967	-7.93806	2.05368e-15	2.34556e-13	130.147	125.656	126.09	174.28	154.246	55.9175	33.6135	29.5851	22.6645	16.442	17.7288	33.6563
cnn3a	1630.81	-0.807183	0.101704	-7.93661	2.07775e-15	2.35831e-13	2128.9	2050.43	2208.74	2154.73	1951.48	1957.11	990.548	1167.69	1438.66	1081.3	1128.73	1311.39
pygb	171.116	-1.23754	0.156468	-7.90925	2.58949e-15	2.91235e-13	249.951	286.379	214.135	214.306	263.432	214.723	77.7313	122.038	89.5788	110.258	123.117	87.7467
utp3	159.405	1.38103	0.174619	7.90885	2.59775e-15	2.91235e-13	96.5329	87.6669	66.3058	71.7133	119.584	88.3496	256.303	280.134	250.389	205.042	200.926	189.918
uspl1	714.404	0.858282	0.108679	7.89739	2.84794e-15	3.17337e-13	534.379	509.442	519.577	446.957	530.331	507.731	1046.22	939.326	1044.73	804.692	940.61	748.852
dhcr24	1545.08	2.11898	0.268479	7.89253	2.96125e-15	3.27962e-13	322.351	526.975	832.627	598.723	675.045	514.441	1523.11	2180.05	3311.18	2237.08	4120.96	1698.44
ranbp1	1084.4	0.72519	0.0919543	7.88642	3.10986e-15	3.42347e-13	818.806	687.698	881.541	849.719	862.221	804.094	1324.58	1251.82	1545.5	1247.66	1430.12	1308.99
usp36	727.019	0.978854	0.124611	7.85526	3.9894e-15	4.3654e-13	438.708	448.075	494.576	410.267	541.596	605.027	1148.11	999.421	954.068	814.364	961.294	908.72
syncrip	1798.07	0.562731	0.0716631	7.85245	4.07982e-15	4.43778e-13	1425.58	1512.74	1390.25	1361.72	1496.54	1524.31	2258.41	2070.96	2303.15	1927.59	2252.54	2053.03
aqp8a.1	1135.71	0.72988	0.0930272	7.84587	4.29957e-15	4.62179e-13	808.463	842.576	900.02	754.658	893.417	929.349	1556.73	1407.14	1588.67	1334.71	1386.78	1226.05
efcab7	82.8621	-1.58454	0.201949	-7.84622	4.28748e-15	4.62179e-13	136.18	141.241	152.177	126.749	84.0557	106.243	35.7144	52.6984	35.6157	44.4902	44.322	34.8583
serinc5	46.2001	-2.33529	0.297959	-7.8376	4.59228e-15	4.90205e-13	56.0236	64.2891	90.2194	85.0553	63.2584	104.007	15.7563	9.24534	18.3475	26.1138	8.86439	13.2221
wdr36	287.204	1.44689	0.184623	7.83701	4.61395e-15	4.90205e-13	171.518	147.086	101.089	156.769	151.647	196.83	385.505	455.795	554.741	468.114	338.817	318.533
zgc:194887	250.838	-1.12184	0.143285	-7.82942	4.90114e-15	5.17708e-13	341.313	419.827	311.963	304.365	363.952	319.848	173.32	148.85	186.712	154.748	113.267	171.887
utrn	1421.79	0.823272	0.105169	7.8281	4.95286e-15	5.20164e-13	961.02	1116.29	1126.11	906.423	1039	1013.22	2067.23	2079.28	1748.41	1501.06	1730.53	1772.96
sbno1	646.454	0.722563	0.0923851	7.82121	5.23181e-15	5.46321e-13	469.736	489.96	466.315	545.355	484.403	470.825	759.455	813.59	948.672	799.856	803.705	705.58
ttyh3b	779.095	1.27086	0.162526	7.81946	5.30507e-15	5.50823e-13	471.46	509.442	323.92	505.329	472.272	455.168	1028.36	1087.25	1212.01	762.136	1074.56	1447.22
surf6	137.164	1.17901	0.150954	7.81043	5.69942e-15	5.88424e-13	90.4996	61.3668	81.5235	82.5537	87.5219	100.651	211.135	175.661	225.566	167.322	167.439	194.726
vps9d1	197.272	1.02847	0.13229	7.77439	7.58124e-15	7.78313e-13	138.766	125.656	157.612	111.739	115.252	130.847	307.774	289.379	259.023	242.762	221.61	266.846
foxn3	367.767	2.43927	0.314989	7.74399	9.63439e-15	9.83569e-13	149.971	139.293	55.436	73.3811	129.983	138.675	1132.36	504.796	528.839	328.84	449.129	782.508
dbnlb	556.22	-0.947746	0.122448	-7.73998	9.94308e-15	1.00944e-12	562.821	735.428	806.539	800.521	730.504	759.36	334.034	397.55	403.644	323.037	375.259	445.946
larp1	1306.89	0.895064	0.116057	7.7123	1.23566e-14	1.24754e-12	896.377	1011.09	901.107	710.462	980.938	985.266	1882.36	1868.48	1828.27	1406.28	1607.41	1604.68
heatr3	359.575	1.23132	0.159676	7.71136	1.24485e-14	1.24992e-12	243.056	221.115	171.743	180.117	199.307	273.996	548.32	483.531	616.259	534.849	365.41	477.198
naf1	157.447	1.69522	0.220569	7.68568	1.52189e-14	1.51973e-12	88.7758	72.0817	51.0881	85.0553	80.5895	67.101	155.463	286.606	209.377	176.026	308.284	308.917
gpcpd1	2440.75	1.4917	0.194254	7.67913	1.60169e-14	1.59072e-12	1362.67	1231.23	826.105	1276.66	1281.63	1704.37	4329.84	3967.18	3085.61	2976.01	2510.59	4737.12
grpel1	794.329	1.04568	0.136211	7.67696	1.6291e-14	1.6092e-12	509.384	467.557	426.096	585.381	598.788	521.151	973.742	921.76	1236.84	930.425	1008.57	1352.26
polr3gla	81.1376	1.55547	0.20265	7.67568	1.64545e-14	1.61661e-12	53.4379	43.8334	38.0443	36.6905	34.6621	40.2606	116.597	111.869	169.444	130.569	87.659	110.585
aacs	19827.6	2.08531	0.271752	7.67357	1.67275e-14	1.63464e-12	3272.64	7023.09	6305.57	7577.43	12804.2	8392.1	17592.5	31561.7	37371.6	31219.5	37667.8	37143.3
imp4	128.93	1.10503	0.144444	7.65022	2.00635e-14	1.95021e-12	97.3948	78.9002	77.1756	88.3908	77.9898	70.456	190.126	163.643	184.554	184.731	197.971	135.827
abcf2a	2238.25	1.0652	0.139288	7.64744	2.05013e-14	1.98223e-12	1284.23	1483.52	1200.03	1420.09	2032.07	1263.74	3186.98	2989.02	3293.91	2542.71	3277.86	2884.82
cers2b	388.129	1.09171	0.143025	7.63296	2.29426e-14	2.2041e-12	287.013	259.104	271.745	205.967	240.902	222.552	507.354	459.493	714.472	540.652	453.069	495.228
palm3	154.013	-1.31698	0.172551	-7.63243	2.30373e-14	2.2041e-12	174.966	201.634	201.091	231.817	218.371	290.771	90.3363	104.472	75.5484	74.4727	72.885	111.787
phospho2	2043.79	0.878147	0.115125	7.62777	2.3885e-14	2.2733e-12	1333.36	1438.71	1426.12	1314.19	1626.52	1501.94	2383.41	2352.01	2914.01	2477.91	2379.6	3377.65
hnrnpa0b	3662.86	0.664251	0.0871441	7.62244	2.48917e-14	2.35684e-12	2656.38	2624.16	2660.93	2841.01	3270.37	2951.33	4331.94	4373.97	4822.15	3932.54	4888.22	4601.29
snrnp70	953.776	0.65737	0.0863429	7.61348	2.66807e-14	2.51321e-12	779.159	784.132	788.061	685.446	744.369	659.826	1287.82	1255.52	1137.54	1037.78	1164.19	1121.48
apoc2	21674.3	-0.95287	0.12524	-7.60832	2.77671e-14	2.60213e-12	31907.6	30065.8	26522.3	22984.1	32192.5	27823.4	17665	15337.1	12375.9	14566.7	12311.7	16340.1
ptpn1	546.351	0.734638	0.0966284	7.60272	2.89976e-14	2.70358e-12	449.05	389.631	370.66	401.094	472.272	375.766	696.43	699.872	739.295	648.976	602.779	710.388
fgfr2	906.995	-0.695097	0.0915178	-7.59522	3.07277e-14	2.85034e-12	1098.92	1036.42	1080.46	1136.57	1268.63	1106.05	704.833	679.532	671.301	589.978	794.84	716.398
lsg1	289.664	0.883244	0.116502	7.58136	3.41954e-14	3.15599e-12	234.437	216.245	176.091	205.133	204.507	183.409	425.421	347.625	412.278	350.118	324.043	396.663
hnrnpa0l	3446.78	0.714188	0.0942302	7.57919	3.4773e-14	3.19318e-12	2421.08	2309.54	2558.75	2533.31	3053.73	2786.93	3843.5	3956.08	4822.15	4282.66	4304.15	4489.51
agxtb	26647.6	1.47019	0.194151	7.57243	3.66305e-14	3.34693e-12	9132.7	12408.8	10590.4	14205.1	18035.6	20434.5	39588.3	41690.9	46034.9	35337.8	31245	41066.7
dimt1l	165.438	1.36918	0.181365	7.54931	4.37554e-14	3.97804e-12	115.495	99.3558	59.7839	70.0456	122.184	86.1129	260.505	269.039	232.042	204.074	233.429	233.19
rrn3	213.349	1.37877	0.182979	7.53514	4.87798e-14	4.41288e-12	140.49	105.2	91.3064	107.57	118.718	147.622	399.161	283.832	373.425	293.055	213.73	286.078
mybbp1a	532.794	1.31315	0.175049	7.50159	6.30465e-14	5.64761e-12	324.937	245.467	243.484	300.195	301.561	419.381	649.161	737.778	1085.74	757.3	642.176	686.348
nr3c1	566.289	-0.776713	0.103532	-7.50219	6.27595e-14	5.64761e-12	693.83	752.961	744.582	641.25	739.17	720.217	321.429	443.776	412.278	428.46	470.798	426.714
kpnb3	1784.7	0.708983	0.0946289	7.49225	6.77033e-14	6.03517e-12	1281.65	1206.88	1327.2	1360.05	1393.42	1560.1	1892.86	2020.11	2418.63	2278.67	2329.37	2347.53
slc16a1b	1850.45	0.923045	0.123248	7.48936	6.92109e-14	6.13961e-12	1312.68	1078.3	1288.07	1103.22	1478.34	1406.88	2984.25	2433.37	2372.22	2361.85	1941.3	2444.89
rbp4	48120.8	-1.4699	0.19643	-7.48305	7.26175e-14	6.41068e-12	65807	76790.3	72836.4	65320.8	70319.9	73204.9	25110.3	30079.7	25686.5	17019.4	16154.9	39119.4
trioa	232.574	-0.980012	0.130999	-7.48108	7.37137e-14	6.47617e-12	312.008	279.56	288.05	331.883	357.02	281.824	176.471	115.567	160.81	150.88	173.348	163.473
cry1bb	547.628	-1.04918	0.140452	-7.47002	8.01796e-14	7.01054e-12	537.826	804.587	848.932	636.247	788.564	815.277	352.942	366.115	339.968	294.989	425.491	360.603
kri1	445.817	1.21242	0.162883	7.4435	9.80485e-14	8.53209e-12	265.466	190.919	258.701	240.99	381.283	275.114	694.329	624.985	674.539	650.911	616.568	475.996
gstt1b	1290.4	-1.58991	0.214671	-7.40626	1.29907e-13	1.12508e-11	1743.63	2305.64	1218.51	1691.93	2461.88	2200.91	534.665	551.022	648.637	420.722	827.343	879.871
dnaja1	298.678	-1.19348	0.161253	-7.40132	1.34836e-13	1.16226e-11	444.741	450.023	398.922	461.967	410.746	327.677	150.21	170.114	233.121	189.567	219.64	127.413
exosc6	173.243	1.22943	0.166373	7.38958	1.47295e-13	1.26369e-11	109.461	113.967	111.959	75.8827	101.387	109.598	308.824	206.171	298.956	222.451	214.715	205.544
tmem183a	352.917	0.777694	0.105253	7.38878	1.48186e-13	1.26539e-11	279.256	234.752	258.701	261.837	285.963	239.327	424.371	519.588	424.15	411.05	488.526	407.481
nip7	138.746	1.22978	0.166454	7.38811	1.48926e-13	1.2658e-11	83.6044	97.4077	70.6537	79.2182	85.7888	80.5212	214.286	199.699	261.182	157.65	154.634	180.301
etf1b	3706.8	0.814592	0.110315	7.38427	1.53291e-13	1.29687e-11	2508.99	2584.23	2372.88	2475.78	3493.94	2686.28	4754.21	4699.41	5295.94	4215.93	4509.02	4884.97
cry5	166.957	1.62746	0.220547	7.3792	1.59242e-13	1.34101e-11	71.5378	60.3927	59.7839	96.7296	105.72	95.0597	179.622	280.134	212.615	193.436	308.284	340.169
mdn1	1239.44	1.07975	0.146933	7.34862	2.00271e-13	1.67878e-11	923.958	848.421	765.234	681.276	741.77	816.395	1526.26	1601.29	2326.89	1871.49	1397.62	1372.7
ddx54	319.592	0.930349	0.126969	7.32738	2.34703e-13	1.95843e-11	223.232	184.1	247.832	179.283	221.838	265.049	462.186	403.097	471.638	373.331	390.033	413.491
nap1l4a	763.931	0.744852	0.101705	7.32364	2.41334e-13	2.0046e-11	667.973	520.157	480.445	577.042	598.788	579.305	1004.2	890.326	1023.14	997.16	838.178	990.456
cebpz	384.702	0.903186	0.123407	7.31874	2.50309e-13	2.06975e-11	255.985	277.612	238.049	261.837	310.226	263.931	463.236	434.531	641.082	525.177	496.406	448.35
ftcd	5332.06	-0.986032	0.135233	-7.29137	3.06826e-13	2.52565e-11	6372.9	8647.85	6529.49	6520.07	8108.34	6339.93	4628.16	3289.49	3646.83	3161.7	3767.37	2972.57
scn8ab	35.9214	-2.37526	0.325803	-7.29048	3.08857e-13	2.53097e-11	36.1998	51.6261	75.0016	72.5472	76.2567	49.2074	13.6555	3.69814	14.0304	11.6061	12.8041	14.4241
mob1bb	460.115	0.888632	0.122503	7.25399	4.04668e-13	3.28662e-11	329.246	320.471	300.007	303.531	400.348	281.824	679.623	576.909	616.259	554.193	669.754	489.218
rmnd1	106.32	0.959271	0.132235	7.25429	4.03764e-13	3.28662e-11	88.7758	70.1335	69.5667	68.3778	66.7246	69.3377	139.706	139.605	153.255	140.241	137.891	132.221
sh3gl1a	48.8945	-1.74111	0.241768	-7.2016	5.95109e-13	4.81195e-11	74.1235	58.4446	65.2188	79.2182	111.785	62.6276	23.1093	20.3397	23.7438	19.3436	29.548	19.2322
noc4l	154.407	1.05184	0.146197	7.19469	6.2602e-13	5.0396e-11	124.976	112.019	96.7413	98.3973	84.9222	84.9946	232.143	183.982	242.834	214.713	181.228	195.928
wdr6	123.656	1.16245	0.161709	7.18858	6.54702e-13	5.24738e-11	62.0569	92.5373	77.1756	92.5602	66.7246	67.101	138.656	201.548	192.109	155.716	169.408	168.281
crot	1016.67	-0.973578	0.135503	-7.18491	6.72537e-13	5.36678e-11	1465.23	1466.96	1359.81	1037.34	1425.48	1329.72	762.607	657.344	701.521	591.913	858.861	543.309
zgc:56304	520.647	0.577113	0.0803439	7.18304	6.81784e-13	5.41692e-11	416.298	374.045	440.227	397.759	417.679	462.997	655.464	593.551	643.241	644.14	603.764	598.601
srsf5b	867.354	0.626742	0.0873075	7.17856	7.04495e-13	5.57313e-11	715.378	698.413	660.884	593.72	688.91	734.756	1170.17	1079.86	1103.01	928.491	1021.37	1013.29
pus7	164.574	1.12463	0.156679	7.17792	7.07789e-13	5.57506e-11	106.014	87.6669	93.4803	80.8859	105.72	148.741	225.841	231.133	253.627	220.517	226.534	194.726
fam207a	148.918	1.15035	0.160344	7.17427	7.26936e-13	5.7013e-11	112.909	94.4854	84.7845	88.3908	97.054	76.0478	233.194	185.831	254.706	200.206	152.665	206.746
g3bp1	1967.66	0.887587	0.123753	7.17224	7.37786e-13	5.76166e-11	1292.85	1348.12	1119.59	1372.56	1850.09	1299.52	2860.3	2424.13	2734.85	2289.31	2548.02	2472.53
nr3c2	160.347	-1.38604	0.193585	-7.15983	8.07781e-13	6.28144e-11	175.828	232.804	210.874	231.817	276.431	263.931	77.7313	87.8307	65.835	67.7024	130.011	103.373
trnau1apa	369.228	0.831705	0.116289	7.15206	8.5487e-13	6.61944e-11	292.184	267.871	221.744	273.511	277.297	259.457	506.304	432.682	576.326	454.573	404.807	463.976
eif4a2	545.506	1.00018	0.140255	7.13113	9.95486e-13	7.67574e-11	379.236	358.46	395.661	273.511	449.741	325.44	642.859	800.646	828.874	620.928	809.614	661.105
rrp9	149.294	1.24502	0.174776	7.12349	1.05229e-12	8.07967e-11	114.633	75.0039	82.6105	55.8697	103.12	100.651	198.53	207.096	241.755	219.549	208.806	183.908
mical3a	789.284	-1.55181	0.218262	-7.10987	1.16154e-12	8.88118e-11	1167.88	1113.37	1073.94	1133.24	1206.24	1367.74	210.084	267.19	375.583	554.193	525.954	475.996
eif4a1a	6126.5	0.87541	0.123352	7.09686	1.2762e-12	9.7172e-11	3863.04	3922.61	3662.04	4294.46	5787.71	4405.18	8283.63	7645.9	8130.09	6716.08	8324.65	8482.58
cant1b	1069.57	-1.01017	0.142402	-7.09378	1.30494e-12	9.89483e-11	1358.36	1637.42	1327.2	1074.03	1680.25	1499.71	784.666	626.834	672.381	609.322	901.213	663.509
LOC571902	275.694	1.03038	0.145426	7.08528	1.38768e-12	1.04752e-10	161.175	127.604	190.222	201.798	214.039	192.356	349.791	357.795	420.912	323.037	429.431	340.169
ppig	309.151	0.787988	0.111223	7.08475	1.39295e-12	1.04752e-10	240.47	215.271	179.352	236.821	263.432	223.67	417.018	391.078	366.949	378.166	433.37	364.209
slc25a44b	312.825	1.19676	0.169081	7.07802	1.46228e-12	1.09515e-10	177.552	233.778	135.873	168.443	217.505	206.895	402.312	575.06	409.041	383.002	351.621	492.824
gpr146	219.635	0.995041	0.140594	7.07743	1.46855e-12	1.09536e-10	129.285	132.474	193.483	136.756	146.448	143.149	295.169	308.794	278.45	227.287	326.998	317.331
pno1	1469.05	0.630308	0.0890742	7.07621	1.4815e-12	1.10053e-10	1105.82	1113.37	1232.64	1068.19	1155.98	1244.72	2015.76	1600.37	1952.39	1778.64	1783.71	1577.04
hyi	731.73	0.894502	0.126618	7.06459	1.61089e-12	1.1918e-10	536.964	469.505	500.011	515.335	543.329	505.494	980.044	1153.82	785.703	736.989	946.52	1107.05
pwp2h	354.925	1.22761	0.17381	7.0629	1.63058e-12	1.2015e-10	250.813	234.752	171.743	223.479	150.78	242.682	390.757	438.229	598.991	578.372	408.747	569.753
agla	3177.87	-0.690489	0.0982829	-7.02553	2.13256e-12	1.56507e-10	4057.83	3890.46	3293.55	3637.37	4183.72	4481.23	2261.56	2575.75	2271.85	2280.6	2402.25	2798.28
gpt2l	10599.7	0.816196	0.116213	7.02329	2.16711e-12	1.58025e-10	5854.03	7455.58	7584.95	8085.26	8335.38	8757.8	13577.8	12119.7	15652.5	12253.2	12631.8	14888.1
tnnc1b	31.7045	2.17193	0.309256	7.02306	2.17053e-12	1.58025e-10	14.6523	12.663	6.52188	13.342	17.3311	3.35505	49.3699	62.8683	60.4387	46.4245	39.3973	54.0904
utp20	441.767	0.823587	0.117357	7.01778	2.25429e-12	1.63472e-10	349.932	304.886	266.31	329.381	283.363	380.239	470.589	556.569	638.924	586.11	577.17	557.733
ppan	390.115	1.36488	0.194565	7.01505	2.29866e-12	1.6603e-10	246.504	184.1	179.352	156.769	320.625	221.433	724.791	633.306	528.839	414.919	568.306	502.44
timm17a	1360.64	0.834801	0.119085	7.01014	2.38088e-12	1.71292e-10	886.896	939.984	868.497	1005.65	1169.85	993.095	1650.21	1344.27	1930.8	1706.1	1858.57	1973.7
cavin2b	389.681	0.941245	0.134316	7.00772	2.42241e-12	1.72918e-10	216.337	262.027	271.745	243.492	317.159	291.889	550.421	506.645	471.638	508.735	627.402	408.683
sgut1	287.404	-0.756073	0.107887	-7.00798	2.41784e-12	1.72918e-10	315.456	378.916	320.659	381.081	355.287	414.908	192.227	215.416	227.724	198.271	226.534	222.372
zgc:103681	354.733	-1.22452	0.17485	-7.00326	2.50069e-12	1.77812e-10	470.598	612.694	491.315	422.775	497.402	487.601	228.992	214.492	228.804	192.468	284.645	125.009
pdp1	326.957	-2.3394	0.334223	-6.9995	2.56874e-12	1.81943e-10	823.977	825.043	311.963	452.795	537.263	324.321	78.7817	126.661	100.371	110.258	43.337	188.716
eif4bb	2244.75	0.788284	0.112724	6.99303	2.69004e-12	1.89798e-10	1604	1705.61	1444.6	1533.5	1839.69	1749.1	2564.08	2865.13	2888.11	2517.56	2594.31	3631.27
nagpa	521.225	-1.07606	0.153925	-6.99078	2.73353e-12	1.92125e-10	576.612	637.046	696.754	872.234	718.373	740.348	259.454	304.172	349.681	396.543	276.766	426.714
tbl3	228.19	1.02436	0.146588	6.98802	2.78785e-12	1.95192e-10	156.004	145.137	105.437	176.782	147.314	171.108	267.858	272.738	356.157	328.84	336.847	274.058
pabpn1	1473.95	0.522763	0.0750609	6.96453	3.29512e-12	2.29829e-10	1124.78	1191.3	1258.72	1265.82	1228.77	1188.81	1664.92	1698.37	1973.97	1567.79	1789.62	1734.5
mrps2	296.129	0.941433	0.135243	6.96107	3.37687e-12	2.34635e-10	201.685	201.634	163.047	216.808	234.836	196.83	319.328	327.285	438.181	385.904	402.837	465.178
larp1b	2148.26	0.706937	0.101586	6.95896	3.42786e-12	2.37275e-10	1656.57	1560.47	1823.95	1390.9	1459.28	1904.55	2479	2817.98	2852.49	2586.23	2406.19	2841.55
mak16	228.458	1.20066	0.172719	6.95153	3.6134e-12	2.49175e-10	171.518	145.137	136.96	111.739	144.714	120.782	431.724	346.7	320.541	229.221	313.209	269.25
ltv1	349.764	0.8752	0.126256	6.93198	4.15e-12	2.85102e-10	276.67	212.349	250.005	217.642	228.77	296.363	422.27	463.192	535.314	466.18	375.259	453.158
nfil3-2	901.213	-2.91994	0.422066	-6.9182	4.5741e-12	3.13061e-10	395.613	956.543	1751.13	2170.58	1867.42	2411.16	95.5884	122.038	371.266	383.002	133.951	156.261
spag1a	944.071	0.837577	0.121084	6.91732	4.60278e-12	3.13848e-10	686.935	654.579	583.708	654.592	735.704	748.176	1028.36	1141.8	1359.87	999.095	1269.58	1466.45
faxdc2	4551.78	1.0951	0.15861	6.90433	5.04416e-12	3.42645e-10	2432.28	3336.21	3056.59	2121.38	3244.38	3226.44	7696.44	5244.88	7335.75	6447.21	5652.53	4827.27
sptlc2b	807.941	1.01997	0.14774	6.90381	5.06261e-12	3.42645e-10	468.874	538.664	550.012	564.534	619.586	459.642	1335.09	1213.91	1218.49	766.005	954.4	1006.08
bms1	244.377	1.1013	0.159586	6.90097	5.16478e-12	3.4699e-10	164.623	148.06	122.829	125.915	155.113	216.96	335.085	321.738	361.553	401.379	300.404	278.866
trmt6	85.4668	1.25093	0.181266	6.90105	5.16197e-12	3.4699e-10	59.4712	37.989	46.7402	39.1922	60.6587	59.2725	141.807	113.718	138.146	105.422	105.388	117.797
dynll1	557.487	-0.866946	0.126071	-6.87663	6.12856e-12	4.10232e-10	835.182	600.031	680.45	692.117	791.163	722.454	321.429	411.418	421.992	404.28	472.768	336.563
gspt1l	3653.47	0.554122	0.0806426	6.87134	6.36033e-12	4.24192e-10	3029.58	2713.78	2795.71	2862.7	3165.52	3194.01	3926.48	4116.95	4800.56	4084.39	4631.15	4520.76
xpot	1194.52	0.725036	0.105531	6.87033	6.40518e-12	4.2563e-10	852.42	858.161	847.845	798.853	1026	1019.94	1278.36	1323.01	1571.41	1561.99	1526.65	1669.59
iffo1b	520.986	-1.82783	0.266243	-6.86525	6.63751e-12	4.3947e-10	967.915	917.58	583.708	608.729	990.47	808.567	267.858	283.832	173.761	190.534	99.4782	359.401
rrp15	170.687	1.07771	0.157321	6.85039	7.36505e-12	4.85881e-10	133.595	100.33	89.1324	101.733	90.9881	143.149	193.278	259.794	260.102	210.845	228.504	236.796
noc3l	267.834	0.962417	0.140574	6.84632	7.5773e-12	4.98085e-10	188.756	156.826	157.612	168.443	182.843	235.972	401.261	318.964	406.882	363.659	286.615	346.179
zc3h15	852.275	0.566832	0.0828259	6.84366	7.71949e-12	5.05613e-10	697.278	643.865	632.623	719.635	753.901	673.247	1015.76	1084.48	1095.45	923.655	1055.85	931.558
creb3l3a	551.682	-1.29806	0.189764	-6.84043	7.89583e-12	5.15316e-10	964.467	1040.31	716.32	686.28	632.584	665.418	295.169	375.361	306.511	209.878	302.374	425.512
sult1st6	1569.01	-0.903861	0.132253	-6.83435	8.23765e-12	5.35711e-10	2141.82	2239.4	1626.12	2097.2	2307.63	1857.58	933.826	1328.56	996.16	904.311	1233.14	1162.34
uckl1b	169.648	1.05765	0.154862	6.82965	8.51209e-12	5.51595e-10	121.528	105.2	83.6975	113.407	137.782	97.2964	199.58	239.454	247.151	258.236	181.228	251.22
ppm1nb	36.836	2.77005	0.405848	6.82533	8.77221e-12	5.66443e-10	10.3428	8.76669	15.2177	10.0065	8.66553	3.35505	77.7313	23.1133	62.5972	102.521	40.3822	79.3327
LOC100149084	172.377	3.03105	0.444475	6.81939	9.14292e-12	5.88302e-10	59.4712	27.2741	50.0011	27.5179	32.0625	29.0771	368.698	466.89	167.286	229.221	47.2768	563.743
ppat	361.156	1.13381	0.166317	6.81717	9.28518e-12	5.9536e-10	287.875	202.608	181.526	260.169	210.572	212.486	355.043	501.097	654.033	467.147	468.828	532.49
arpc5lb	139.053	1.13537	0.166562	6.81648	9.32967e-12	5.9612e-10	116.357	73.0557	79.3496	75.8827	93.5878	82.7579	218.488	148.85	232.042	182.797	185.167	180.301
tmem56b	1131.38	-0.713248	0.10465	-6.81555	9.39069e-12	5.97929e-10	1395.42	1484.49	1176.11	1424.26	1541.6	1410.24	810.926	808.967	1023.14	941.064	757.413	802.943
ssh2a	165.483	0.946234	0.138931	6.81083	9.70392e-12	6.15727e-10	127.561	106.174	121.742	100.899	113.518	108.48	252.101	220.964	219.09	160.551	238.354	216.362
slc4a7	425.915	1.17177	0.172583	6.78962	1.1243e-11	7.10915e-10	332.694	233.778	228.266	287.687	246.101	241.564	694.329	749.797	465.162	473.917	462.918	694.762
klhl32	58.8985	-1.49015	0.219791	-6.77984	1.20307e-11	7.55495e-10	114.633	75.0039	114.133	69.2117	75.3901	72.6927	33.6135	27.736	29.1401	26.1138	35.4576	33.6563
zfhx4	670.764	-0.911143	0.13439	-6.77984	1.20305e-11	7.55495e-10	748.992	895.176	771.756	747.153	1105.72	986.385	417.018	438.229	545.028	446.836	524.969	421.905
usp10	1464.84	0.710407	0.104817	6.7776	1.22188e-11	7.64681e-10	1061	1090.97	934.803	1103.22	1367.42	1108.28	1848.74	1715.01	2010.67	1584.24	1849.7	1903.98
aimp2	635.175	0.603745	0.0890991	6.7761	1.2346e-11	7.70002e-10	553.34	457.816	432.618	512	511.266	556.938	834.035	744.25	742.533	728.285	776.127	772.892
dnajc21	219.645	1.10758	0.16366	6.76758	1.30956e-11	8.13978e-10	124.976	171.437	141.307	101.733	155.98	140.912	231.093	318.964	364.791	278.547	342.756	263.24
drg1	523.947	0.559289	0.082652	6.76679	1.31668e-11	8.15626e-10	429.227	428.594	391.313	371.075	460.14	461.878	643.909	590.777	636.765	621.895	630.357	621.439
mars	538.555	1.03369	0.152937	6.75891	1.39032e-11	8.58337e-10	333.556	283.456	347.834	362.736	370.885	422.736	474.791	682.306	799.734	759.234	844.087	781.306
snu13b	231.062	1.38487	0.205219	6.74826	1.49628e-11	9.20642e-10	96.5329	99.3558	152.177	107.57	136.915	176.699	387.606	299.549	436.022	351.085	309.269	219.968
gstp1	5350.1	-0.921593	0.136623	-6.7455	1.52505e-11	9.35194e-10	6460.81	7415.64	6000.13	6171.51	8611.81	7357.62	4397.07	3436.49	2966.89	3127.85	3965.34	4289.97
mrps31	654.184	1.01	0.149984	6.73401	1.65051e-11	1.00874e-09	395.613	394.501	309.789	533.68	492.202	477.535	692.228	821.911	984.288	819.199	976.068	953.194
arsa	58.3347	-2.12551	0.315947	-6.72743	1.72689e-11	1.05191e-09	129.285	139.293	93.4803	73.3811	64.9915	69.3377	16.8068	31.4342	21.5853	9.67178	31.5178	19.2322
bokb	141.048	1.45691	0.216601	6.72624	1.74103e-11	1.05699e-09	61.195	75.0039	61.9579	68.3778	110.919	73.8111	224.79	246.851	165.127	154.748	162.514	287.28
riox2	216.632	0.80163	0.119246	6.72248	1.78658e-11	1.08106e-09	147.385	143.189	182.613	133.42	159.446	183.409	309.875	246.851	271.974	282.416	264.947	274.058
upf1	1499.57	0.44818	0.0667258	6.71674	1.8583e-11	1.12074e-09	1235.97	1230.26	1248.94	1284.17	1232.24	1381.16	1581.94	1745.52	1873.6	1717.71	1792.58	1670.79
ldlrb	437.455	1.44187	0.214914	6.70907	1.95874e-11	1.17743e-09	192.204	247.415	272.832	270.176	240.902	189.001	632.354	728.533	701.521	407.182	951.445	415.895
fus	266.242	-0.987283	0.147241	-6.70522	2.01104e-11	1.20491e-09	373.203	415.931	356.53	306.032	369.152	301.954	157.563	158.095	202.901	215.681	135.921	201.938
mgll	281.249	-0.716057	0.107024	-6.69061	2.22238e-11	1.32718e-09	348.208	389.631	357.617	361.902	327.557	313.138	234.244	207.096	222.328	188.6	238.354	186.312
tjp3	160.012	-1.10769	0.165598	-6.68907	2.24597e-11	1.3369e-09	262.018	203.582	217.396	254.332	174.177	199.066	93.4876	104.472	102.53	113.16	70.9151	125.009
si:ch73-71d17.1	1677.7	-0.722257	0.108116	-6.6804	2.38297e-11	1.41385e-09	2287.49	2151.74	1806.56	1790.33	2258.24	2240.05	1300.42	1439.5	1085.74	1212.84	1165.18	1394.33
ddx5	8459.66	0.605342	0.0906723	6.67615	2.453e-11	1.45068e-09	6396.17	6613.98	6677.32	5966.38	7670.73	6938.24	11594.6	10640.5	10371.7	8819.69	9601.12	10225.5
pgm1	7642.95	-0.858889	0.128708	-6.67313	2.50396e-11	1.47341e-09	10165.3	9874.21	8193.66	8725.68	10909	11250.6	4308.83	6530.91	5232.27	5076.72	5065.51	6382.67
pprc1	487.811	1.97554	0.296054	6.67292	2.50756e-11	1.47341e-09	224.956	226.96	152.177	111.739	285.096	185.646	1341.39	984.629	661.588	413.952	796.81	468.784
ehhadh	2134.36	-0.722976	0.108423	-6.66808	2.59176e-11	1.51801e-09	2703.78	2970.93	2313.09	2447.43	3096.2	2417.87	1535.72	1534.73	1408.44	1872.46	1739.39	1572.23
twistnb	221.047	1.2474	0.187473	6.65375	2.85721e-11	1.66813e-09	112.909	152.93	96.7413	106.736	168.111	148.741	353.992	343.002	304.352	205.042	359.5	300.502
flvcr1	131.776	1.672	0.251704	6.64272	3.07941e-11	1.79214e-09	97.3948	50.652	83.6975	35.8567	64.1249	45.8523	197.479	238.53	236.359	169.256	134.936	227.18
znf654	290.867	0.651349	0.0980906	6.64028	3.1309e-11	1.81632e-09	226.68	231.83	241.31	203.466	243.501	211.368	337.186	363.342	338.889	328.84	405.792	358.199
wu:fj64h06	128.029	1.401	0.211028	6.63893	3.15972e-11	1.82724e-09	81.8806	56.4964	58.6969	70.0456	76.2567	78.2845	289.917	199.699	135.987	140.241	173.348	175.493
hccsb	629.648	0.738179	0.111437	6.6242	3.49137e-11	2.01266e-09	494.731	494.831	357.617	461.133	529.464	492.074	780.464	718.363	765.197	776.644	763.323	921.942
dock8	537.802	-1.15974	0.175149	-6.62148	3.55621e-11	2.04359e-09	987.739	724.713	797.844	722.97	555.461	669.892	465.337	307.87	283.846	332.709	351.621	253.624
ppap2d	647.765	-1.1681	0.176878	-6.604	4.00205e-11	2.29259e-09	893.791	740.298	860.888	870.566	941.077	1072.5	226.891	361.493	522.363	420.722	427.461	435.128
hnf1bb	137.126	-2.11185	0.319981	-6.59993	4.11357e-11	2.3491e-09	190.48	341.901	389.139	110.905	166.378	137.557	61.9749	39.755	73.3899	45.4573	45.3069	43.2724
rbfox2	475.869	0.64044	0.0972335	6.58662	4.49944e-11	2.56146e-09	332.694	367.227	344.573	364.404	426.344	395.896	609.245	517.739	594.674	531.948	634.297	591.389
cmc2	262.981	0.840297	0.127806	6.57479	4.87212e-11	2.76058e-09	168.933	177.282	177.178	187.622	201.907	218.078	282.564	346.7	375.583	274.678	365.41	379.835
riok2	245.877	0.979345	0.14896	6.57457	4.87943e-11	2.76058e-09	185.309	156.826	119.568	148.43	214.039	167.752	349.791	318.964	374.504	323.037	323.058	269.25
sdad1	325.006	1.02472	0.155957	6.57051	5.01423e-11	2.82809e-09	209.442	204.556	200.004	194.293	189.775	288.534	553.573	413.267	501.857	427.493	372.304	344.977
shroom2a	585.568	-0.946495	0.144082	-6.56913	5.06111e-11	2.84574e-09	886.034	862.058	755.451	765.498	629.118	729.164	290.967	463.192	457.607	413.952	443.22	330.553
utp15	176.514	0.81934	0.124928	6.5585	5.43508e-11	3.04665e-09	134.457	145.137	129.351	104.234	123.917	129.729	252.101	204.322	255.785	220.517	216.685	201.938
si:ch211-282b22.1	105.82	0.976143	0.148988	6.55182	5.68381e-11	3.17633e-09	68.0902	69.1594	86.9584	59.2052	73.657	71.5744	140.757	148.85	164.048	117.996	124.101	145.443
oxsr1b	314.227	-0.716677	0.109468	-6.54692	5.87362e-11	3.2724e-09	378.375	415.931	384.791	377.746	409.88	376.884	198.53	212.643	225.566	238.893	284.645	266.846
ifitm1	114.487	1.3055	0.19966	6.53865	6.20782e-11	3.44808e-09	51.7141	59.4187	81.5235	85.8892	52.8598	64.8643	153.362	188.605	185.633	122.832	200.926	126.211
trmt5	147.635	1.32871	0.203412	6.53213	6.48417e-11	3.59066e-09	102.566	84.7447	58.6969	55.0358	100.52	102.888	242.648	235.756	249.31	184.731	157.589	197.13
tsku	2589.41	1.20854	0.185039	6.53125	6.52225e-11	3.60083e-09	1570.38	1849.77	1571.77	1203.28	1530.33	1659.63	5237.41	4010.63	3850.81	2256.43	3036.55	3295.91
luc7l3	502.365	0.665136	0.101848	6.53065	6.54843e-11	3.6044e-09	461.979	413.008	379.356	361.068	339.689	375.766	655.464	626.834	672.381	555.16	572.246	615.429
fam73a	264.087	0.86857	0.133331	6.51441	7.29774e-11	4.00477e-09	196.513	169.489	153.264	174.28	215.772	211.368	384.455	307.87	371.266	361.724	270.856	352.189
kdelr3	98.5753	-1.1497	0.176626	-6.50925	7.55247e-11	4.13215e-09	166.347	127.604	139.133	133.42	127.383	121.9	36.7648	69.34	63.6765	65.7681	73.8699	57.6965
avpr2ab	32.6688	-2.62945	0.404122	-6.50657	7.6887e-11	4.18165e-09	53.4379	60.3927	91.3064	23.3485	63.2584	45.8523	9.4538	8.32081	17.2682	10.639	3.93973	4.80804
dcaf13	287.268	0.849652	0.130584	6.50657	7.68846e-11	4.18165e-09	240.47	187.023	158.699	190.124	227.904	224.788	365.547	343.002	443.577	329.808	362.455	373.825
wdr12	176.976	0.812994	0.124962	6.50592	7.72208e-11	4.18734e-09	136.18	124.682	110.872	141.759	133.449	121.9	210.084	253.322	230.962	227.287	183.197	250.018
pa2g4a	908.828	0.763357	0.117388	6.50283	7.88205e-11	4.26144e-09	699.864	617.565	551.099	656.26	654.248	864.484	1066.18	1107.59	1340.44	1089.04	1120.85	1138.3
phyh	5526.01	-0.790833	0.121716	-6.49736	8.17443e-11	4.40648e-09	5980.73	9025.79	5869.69	6260.74	7626.54	7259.21	3907.57	4435.91	3765.55	3706.22	4150.51	4323.63
zgc:154006	151.21	-1.25608	0.193486	-6.49183	8.48021e-11	4.55786e-09	264.604	279.56	169.569	170.111	217.505	177.818	82.9834	88.7553	71.2313	84.1445	124.101	84.1407
LOC100332592	348.593	-1.45758	0.224982	-6.47867	9.25376e-11	4.95904e-09	496.455	583.472	355.443	582.879	634.317	413.789	98.7397	181.209	261.182	177.961	235.399	162.271
gnl3l	375.126	1.08185	0.167335	6.46515	1.012e-10	5.40738e-09	249.951	326.316	170.656	230.984	247.834	218.078	589.287	519.588	516.967	434.263	605.733	391.855
si:ch211-214j24.14	1034.84	0.888908	0.137608	6.4597	1.04914e-10	5.58949e-09	762.782	723.739	638.057	768	827.558	631.868	1201.68	1261.06	1571.41	1110.32	1175.02	1746.52
pck2	18577.4	0.652268	0.101127	6.44997	1.11874e-10	5.94297e-09	13638.7	13389.7	11809	15629.3	16309.4	15909.6	21297.3	22575.3	25375.6	20868.8	22007.3	24118.3
slc20a1b	10789.6	1.13762	0.176612	6.44134	1.18425e-10	6.25464e-09	4953.35	6288.64	5553.38	6572.61	9691.53	7399	18241.6	16860.7	12747.2	11612.9	13199.1	16355.7
ube2h	1668.75	1.24533	0.19333	6.44147	1.18323e-10	6.25464e-09	841.215	1108.5	823.931	823.869	1394.28	948.361	3292.02	2343.69	1993.4	1926.62	1712.8	2816.31
zgc:65894	73.2588	-2.08393	0.32385	-6.43487	1.2358e-10	6.50807e-09	130.147	105.2	104.35	93.3941	180.243	97.2964	27.311	13.868	26.9816	46.4245	11.8192	42.0703
rerea	762.906	0.83409	0.129882	6.4219	1.34581e-10	7.06705e-09	529.207	607.824	640.231	469.472	524.265	520.033	893.909	1249.05	1025.3	862.722	813.554	1019.3
si:dkeyp-23e4.3	199.191	0.853448	0.133001	6.41685	1.39123e-10	7.28464e-09	124.114	146.111	131.525	147.596	172.444	129.729	238.446	308.794	265.499	249.532	264.947	211.554
them4	227.278	1.29131	0.201318	6.41427	1.41495e-10	7.38768e-09	114.633	156.826	118.481	158.436	157.713	83.8762	262.606	340.228	437.101	241.794	368.365	287.28
rpl7l1	454.695	1.11061	0.173343	6.407	1.48406e-10	7.72644e-09	347.346	273.716	175.004	241.824	379.55	308.665	685.926	624.06	659.43	571.602	657.935	531.288
si:ch73-21k16.1	880.083	2.01186	0.314735	6.39224	1.63478e-10	8.48691e-09	158.59	239.623	231.527	426.11	569.326	473.062	1376.05	2099.62	1767.83	1203.17	723.925	1292.16
nt5c2b	3404.51	0.965608	0.151584	6.37011	1.88896e-10	9.77873e-09	2264.21	2517.99	1865.26	2213.11	2500.01	2473.79	5098.75	4814.97	4258.77	3770.06	3192.17	5885.04
igf2bp3	447.602	1.32029	0.207331	6.36803	1.91467e-10	9.88378e-09	181.861	246.441	292.398	255.166	363.952	195.711	392.858	686.929	841.825	595.781	677.634	640.671
zgc:174904	3943.98	1.01197	0.159018	6.36386	1.9674e-10	1.01274e-08	2093.56	3176.46	3020.72	2720.94	2343.16	2334	4759.46	5878.19	5295.94	3708.16	5154.15	6843.04
isg20	508.401	1.08701	0.170994	6.35702	2.057e-10	1.05589e-08	326.66	331.186	239.136	270.176	470.538	314.256	728.993	773.835	697.204	542.587	807.645	598.601
tbrg4	564.019	0.783618	0.123717	6.33397	2.38926e-10	1.22301e-08	506.798	428.594	330.442	443.622	424.611	350.044	659.665	634.23	791.1	729.252	682.558	787.317
rbm28	328.997	0.863287	0.136452	6.32669	2.50472e-10	1.27853e-08	227.542	202.608	251.092	234.319	229.637	256.102	518.909	440.078	496.461	395.576	372.304	323.341
hiat1b	554.948	0.859352	0.13591	6.32296	2.56605e-10	1.30618e-08	408.541	460.738	368.486	420.273	407.28	299.718	838.237	815.439	719.868	556.127	696.347	668.318
nat10	355.807	1.05481	0.166877	6.32086	2.60107e-10	1.32033e-08	309.422	160.723	243.484	195.127	288.562	189.001	508.404	421.587	506.174	522.276	460.948	463.976
rap1gap2a	300.066	-0.758743	0.120172	-6.31382	2.72224e-10	1.37801e-08	369.756	353.59	461.967	340.221	356.153	383.594	226.891	242.228	222.328	204.074	256.082	183.908
lrrc10b	677.772	0.997745	0.15834	6.30126	2.95231e-10	1.49034e-08	424.917	533.794	365.225	417.772	549.395	421.618	964.288	978.157	1026.38	646.075	740.669	1064.98
abce1	1700.62	0.651898	0.103581	6.29361	3.10172e-10	1.56146e-08	1264.41	1127.01	1261.98	1355.05	1474.01	1453.85	1781.52	1895.29	2337.68	1998.19	2284.06	2174.44
magi1b	440.826	0.93249	0.148366	6.28506	3.27727e-10	1.6453e-08	335.28	291.249	405.444	257.668	236.569	294.126	496.85	693.4	594.674	509.703	613.613	561.339
mvda	2406.38	1.78275	0.283931	6.27881	3.41183e-10	1.70816e-08	499.903	1267.27	1692.43	1182.44	1061.53	799.62	2547.27	3199.81	4281.44	3573.72	6216.89	2554.27
LOC553492	265.509	1.2655	0.201766	6.27212	3.56155e-10	1.77824e-08	158.59	95.4595	144.568	180.951	184.576	171.108	267.858	287.53	519.125	383.97	386.094	406.279
lrrc47	191.669	0.928667	0.148228	6.26512	3.72534e-10	1.85496e-08	159.452	127.604	129.351	111.739	161.179	101.77	280.463	254.247	279.529	257.269	218.655	218.766
eif4g1a	6223.72	0.632094	0.101033	6.25633	3.94138e-10	1.9572e-08	4543.94	4810.96	4328.36	4628.01	5604	5374.79	6344.55	7202.12	8528.33	7412.45	8192.67	7714.5
cat	31468.5	-0.747079	0.119425	-6.25563	3.95922e-10	1.96073e-08	42852	40356	32019.2	34724.3	43421.3	43260	24075.7	26889.1	22749.8	21249.9	19318.5	26706.3
si:rp71-79p20.2	203.335	-1.7176	0.274824	-6.24983	4.10898e-10	2.02939e-08	317.18	254.234	341.312	219.309	376.084	363.464	107.143	108.17	56.1217	47.3917	165.469	84.1407
polr3h	169.822	0.949549	0.152045	6.24519	4.23283e-10	2.08493e-08	90.4996	111.045	132.612	118.41	120.451	123.018	268.908	256.096	229.883	207.943	167.439	211.554
eif4ebp3l	513.61	1.56563	0.251042	6.23651	4.47438e-10	2.19798e-08	237.023	259.104	267.397	198.462	233.969	361.227	1410.72	757.193	715.551	442	581.11	699.57
uggt2	223.06	-0.757476	0.12156	-6.23129	4.62613e-10	2.26643e-08	234.437	253.26	295.659	291.023	294.628	313.138	147.059	155.322	156.493	193.436	159.559	182.706
abcf1	1491.06	0.800511	0.128505	6.22943	4.68121e-10	2.28728e-08	927.406	1002.32	970.673	1159.92	1223.57	1241.37	1656.52	1684.5	2268.61	1626.79	1915.69	2215.3
ttc27	250.904	1.3238	0.212535	6.22864	4.70511e-10	2.29283e-08	151.695	119.811	100.002	175.114	100.52	212.486	261.555	352.247	442.498	390.74	306.314	397.865
csk	222.573	-0.806419	0.129524	-6.226	4.78483e-10	2.32548e-08	290.461	279.56	251.092	355.231	263.432	259.457	158.614	155.322	152.176	176.994	189.107	139.433
ttll11	80.281	1.07446	0.172625	6.22422	4.83945e-10	2.34579e-08	39.6474	61.3668	44.5662	46.697	63.2584	54.7991	121.849	121.114	116.56	92.8491	98.4932	102.171
nfyal	55.4447	-1.52086	0.244435	-6.22197	4.90945e-10	2.37342e-08	82.7425	79.8743	100.002	63.3746	71.9239	96.1781	42.0169	30.5096	14.0304	34.8184	24.6233	25.2422
dars	785.974	0.472551	0.0760016	6.21765	5.04669e-10	2.43333e-08	616.259	677.957	633.71	697.954	681.977	640.814	1007.36	839.477	962.702	865.624	905.153	902.709
pa2g4b	1545.13	0.607885	0.0977792	6.21692	5.07009e-10	2.43818e-08	1090.3	1138.7	1158.72	1214.96	1449.74	1292.81	1761.56	1710.39	2131.54	1734.15	1957.06	1901.58
slc25a14	338.761	0.779949	0.125536	6.21297	5.19934e-10	2.49377e-08	272.361	267.871	228.266	259.335	257.366	209.131	469.539	406.795	535.314	378.166	372.304	408.683
hspa14	509.039	0.79263	0.127591	6.21225	5.2231e-10	2.49861e-08	360.275	348.719	317.398	391.922	387.349	429.446	522.06	631.457	787.862	551.291	672.709	707.984
gck	47422.2	-1.57557	0.253678	-6.21091	5.26795e-10	2.51349e-08	96604.5	82715.7	56375.2	73473.6	65715.9	51218.2	11868.7	27626	30797.8	24811	14631.2	33228.4
pak1ip1	324.07	0.66346	0.106926	6.20485	5.47482e-10	2.60539e-08	269.775	271.767	248.919	223.479	227.037	265.049	366.597	409.569	468.4	363.659	406.777	367.815
ppdpfa	4129	1.36046	0.219405	6.2007	5.62121e-10	2.6681e-08	2334.89	2451.75	2248.96	2592.52	1432.41	2828.31	8676.49	5537.96	6071.93	6865.99	5256.58	3250.23
eef2a.1	398.731	1.18396	0.190959	6.20008	5.64361e-10	2.6718e-08	314.594	335.082	175.004	209.303	177.643	250.51	428.572	600.947	608.704	471.983	612.628	599.803
scrib	2294.93	1.02779	0.166278	6.18116	6.36313e-10	3.00465e-08	1623.82	1628.66	1356.55	1348.38	1524.27	1580.23	3775.22	3780.42	3027.33	2155.84	2154.05	3584.39
grsf1	298.035	0.698558	0.113033	6.18012	6.40535e-10	3.01679e-08	211.166	245.467	205.439	201.798	269.498	229.262	338.236	351.323	411.199	351.085	349.651	412.289
polr1e	123.675	1.07794	0.174453	6.17894	6.4533e-10	3.03156e-08	92.2234	82.7965	78.2626	70.0456	90.1215	62.6276	144.958	165.492	195.347	191.501	117.207	193.524
tefa	786.803	1.04275	0.169041	6.16866	6.88733e-10	3.22715e-08	636.083	551.327	586.969	506.163	440.209	364.582	955.884	1241.65	933.562	973.948	1396.63	854.629
abt1	138.294	0.856785	0.138931	6.16697	6.96128e-10	3.25346e-08	118.942	105.2	89.1324	88.3908	95.3209	92.823	160.715	167.341	179.158	217.615	158.574	186.312
si:dkeyp-121d4.3	465.468	0.69389	0.112629	6.16083	7.23635e-10	3.3734e-08	351.656	343.849	333.703	364.404	363.086	378.002	620.8	661.966	614.101	604.486	496.406	453.158
crema	563.576	1.12401	0.182523	6.1582	7.35747e-10	3.41279e-08	252.537	309.756	444.575	306.866	376.951	437.275	599.791	668.438	840.746	673.156	793.856	1058.97
hsd17b3	2784.73	1.42728	0.231769	6.15819	7.3582e-10	3.41279e-08	917.063	1611.12	875.019	2063.84	2129.99	1459.45	4510.51	4079.97	4735.81	2786.44	4278.55	3969.04
asns	565.172	0.856381	0.139254	6.14978	7.75924e-10	3.58968e-08	408.541	340.927	326.094	465.303	428.944	441.748	593.489	619.438	832.112	683.795	770.217	871.457
zdhhc5a	473.76	0.658687	0.107117	6.14922	7.78641e-10	3.59315e-08	345.622	382.812	364.138	357.733	416.812	337.742	597.69	632.381	614.101	508.735	644.146	483.208
acacb	2324.75	1.31214	0.213415	6.14829	7.83215e-10	3.60516e-08	1455.75	1584.82	953.282	1034.01	1626.52	1354.32	4616.61	3849.76	2960.42	2608.48	1977.74	3875.28
cnot6l	1381.63	0.782415	0.127377	6.14251	8.12275e-10	3.72935e-08	1045.49	1089.02	1103.29	775.504	1116.12	966.254	2089.29	1821.33	1750.56	1617.12	1374.97	1830.66
naa25	648.433	0.793903	0.129255	6.14212	8.14278e-10	3.72935e-08	533.517	542.561	469.576	386.084	505.201	409.316	965.338	814.514	896.867	857.887	730.82	669.52
myo6b	200.46	-1.10582	0.180063	-6.14133	8.18326e-10	3.73852e-08	209.442	236.701	220.657	251.83	362.219	361.227	122.899	111.869	126.274	113.16	143.8	145.443
vmp1	1731.68	0.724424	0.118092	6.1344	8.54799e-10	3.89541e-08	1248.89	1173.76	1317.42	1299.18	1483.54	1310.71	1820.38	2011.79	2223.28	1916.95	2157.99	2816.31
letm2	845.358	0.792599	0.129228	6.13333	8.60557e-10	3.9119e-08	612.812	605.876	617.405	553.693	682.844	639.696	994.75	1186.18	1210.93	808.561	929.776	1301.78
soul4	123.699	-1.26858	0.207016	-6.12794	8.90259e-10	4.03687e-08	158.59	185.075	138.047	222.645	179.377	164.397	90.3363	40.6795	89.5788	86.0788	61.0658	68.5146
zgc:92335	145.569	0.975092	0.159327	6.12008	9.35305e-10	4.23063e-08	99.9805	90.5891	83.6975	77.5504	110.052	127.492	215.337	195.077	220.17	153.781	172.363	200.736
timp2a	1718.59	1.22211	0.200066	6.10856	1.00534e-09	4.53618e-08	1362.67	1163.05	833.714	1085.71	845.756	895.798	2993.7	2451.86	2311.78	2471.14	1305.04	2902.85
seta	1191.19	0.479052	0.0786071	6.09426	1.09945e-09	4.94862e-08	939.472	916.606	1047.85	968.13	1058.06	1041.18	1400.21	1391.42	1489.38	1355.02	1214.42	1472.46
srsf10b	110.1	1.02319	0.167989	6.09084	1.12322e-09	5.04319e-08	76.7092	60.3927	72.8277	76.7166	77.9898	70.456	162.815	116.491	199.664	137.339	144.785	125.009
setb	1992.91	0.567153	0.0935515	6.06248	1.34042e-09	6.00362e-08	1560.04	1467.93	1522.86	1471.79	2002.6	1610.42	2261.56	2322.43	2536.27	2283.51	2393.39	2482.15
ugdh	1248.81	-0.965316	0.159311	-6.0593	1.36713e-09	6.10829e-08	1678.98	1797.17	1344.59	1585.2	1795.5	1707.72	549.371	799.722	1046.88	719.58	968.189	992.86
larp4ab	1049.94	0.904513	0.14929	6.05877	1.37163e-09	6.11347e-08	957.572	721.791	609.796	607.062	834.491	655.353	1697.48	1524.56	1376.06	1224.45	1211.47	1179.17
eif3s10	3949.81	0.407953	0.0673863	6.05395	1.4134e-09	6.2843e-08	3145.08	3382.97	3520.73	3158.72	3376.09	3790.09	4254.21	4531.14	4802.72	4535.1	4423.33	4477.49
dnttip2	581.804	1.17072	0.193452	6.05176	1.43275e-09	6.35489e-08	327.522	295.145	284.789	284.352	419.412	536.808	1000	869.986	831.032	649.943	602.779	879.871
dhx37	144.436	0.957095	0.15824	6.04839	1.46302e-09	6.47342e-08	119.804	77.9261	121.742	82.5537	84.0557	104.007	181.723	203.397	222.328	193.436	159.559	182.706
npc1	2834.33	0.575038	0.0951265	6.04498	1.49427e-09	6.59572e-08	2553.81	2282.26	2164.18	2148.9	2213.18	2298.21	4012.61	3575.17	3487.1	3152.03	2873.05	3251.44
srsf5a	3018.53	0.631177	0.104638	6.032	1.61946e-09	7.13108e-08	1919.45	2369.93	2582.67	2167.24	2636.06	2537.54	4226.9	3586.27	3802.24	3250.68	3698.42	3444.96
lpgat1	425.685	-0.890247	0.147624	-6.03051	1.63439e-09	7.17952e-08	537.826	531.846	486.967	538.684	694.109	526.743	233.194	283.832	301.114	298.858	263.962	411.087
zgc:64106	4268.81	0.641737	0.10643	6.02969	1.64279e-09	7.19911e-08	3330.39	3609.93	3473.99	3335.5	3337.1	2921.13	6380.27	5384.49	5182.62	4213.99	5294.01	4762.36
nxf1	578.592	0.91863	0.15248	6.02458	1.69549e-09	7.4123e-08	437.846	441.257	375.008	497.824	357.887	290.771	907.565	839.477	750.088	707.007	581.11	757.266
zgc:162544	1521.01	0.427976	0.0710552	6.02315	1.71051e-09	7.46013e-08	1234.24	1315.98	1416.34	1199.95	1359.62	1257.03	1709.04	1739.05	1703.08	1617.12	1883.19	1817.44
si:ch211-232b12.5	777.176	0.945691	0.157072	6.02076	1.73598e-09	7.55318e-08	401.646	463.66	451.097	518.671	723.572	628.513	970.59	1047.5	1161.29	832.74	1126.76	1000.07
cyp46a1.3	611.024	-0.851967	0.141572	-6.01793	1.76666e-09	7.66841e-08	730.03	968.232	691.32	668.768	909.014	749.294	429.623	428.984	425.23	373.331	385.109	573.359
mbnl2	684.761	-0.630798	0.104961	-6.00986	1.85685e-09	8.04079e-08	824.839	764.65	844.584	837.211	854.422	865.603	443.278	534.381	540.711	475.851	569.291	662.307
mat2ab	354.707	1.053	0.175334	6.00566	1.90558e-09	8.2323e-08	250.813	235.727	311.963	183.453	197.574	205.776	406.513	648.098	518.046	363.659	454.054	480.804
alas1	1828.95	-1.28536	0.214062	-6.00464	1.91759e-09	8.26464e-08	3193.34	2874.5	1656.56	2432.42	2322.36	3083.29	1147.06	1551.37	918.453	669.287	866.741	1232.06
esrra	2205.63	1.10561	0.184595	5.98938	2.10645e-09	9.05724e-08	1647.95	1665.67	941.325	1219.13	1760.84	1160.85	3318.28	3387.49	2874.08	2393.76	2332.32	3765.9
hps3	132.752	-0.906919	0.151509	-5.98592	2.15176e-09	9.23036e-08	196.513	148.06	163.047	220.977	167.245	142.03	92.4372	87.8307	84.1825	103.488	88.6439	98.5648
prrc2c	1672.33	0.515615	0.086298	5.97482	2.30338e-09	9.85762e-08	1416.1	1494.23	1184.81	1346.71	1346.62	1470.63	1711.14	1938.75	2104.56	1904.37	2069.34	2080.68
hacd3	267.669	-1.16713	0.19536	-5.97426	2.31132e-09	9.86847e-08	559.374	292.223	277.18	298.528	405.547	389.186	195.379	166.416	121.957	159.584	172.363	174.291
eif4g2a	2589.97	0.605747	0.101654	5.95889	2.53952e-09	1.08175e-07	1981.51	2112.77	1676.12	2037.16	2424.62	2090.2	3215.34	3074.08	3274.48	2688.75	3057.23	3447.36
zcchc7	143.052	1.13701	0.190913	5.95565	2.59041e-09	1.10087e-07	69.814	105.2	101.089	62.5407	83.1891	116.308	176.471	202.473	265.499	188.6	161.529	183.908
nsun5	118.49	1.07786	0.181065	5.95288	2.63472e-09	1.11709e-07	108.6	65.2631	80.4365	64.2084	58.0591	80.5212	163.866	173.812	189.95	137.339	133.951	165.877
si:ch73-1a9.3	513.66	-0.778183	0.13087	-5.94624	2.74369e-09	1.16061e-07	699.002	613.668	700.015	687.114	642.116	552.465	346.639	353.172	330.254	427.493	493.451	318.533
rusc2	784.633	0.888412	0.149694	5.93484	2.94134e-09	1.24134e-07	492.145	635.098	542.403	519.505	597.922	514.441	991.599	1052.12	1133.23	709.908	889.394	1337.84
si:dkey-286h2.7	1310.44	-1.25146	0.211034	-5.93012	3.02715e-09	1.27461e-07	2287.49	2468.31	1703.3	1816.18	1700.18	1098.22	1196.43	719.287	717.71	730.219	656.95	631.055
higd1a	2784.18	1.04049	0.175562	5.92661	3.0925e-09	1.29914e-07	1351.46	1714.37	1701.12	1768.65	2759.97	1632.79	3432.78	3598.29	3896.14	2808.68	4389.84	4356.08
ddx47	105.647	0.943823	0.159264	5.92615	3.10128e-09	1.29983e-07	65.5045	77.9261	73.9147	60.0391	77.1232	79.4028	128.152	112.793	159.731	117.028	163.499	152.655
n6amt2	97.162	1.01189	0.171034	5.9163	3.29264e-09	1.37688e-07	82.7425	61.3668	44.5662	60.8729	62.3918	73.8111	127.101	116.491	145.7	144.109	107.358	139.433
si:ch211-212o1.2	85.3286	-1.49828	0.253299	-5.91505	3.31772e-09	1.3842e-07	143.937	134.423	104.35	83.3876	148.181	140.912	30.4622	41.604	38.8535	39.6543	36.4425	81.7367
si:ch211-87h14.3	94.844	0.812529	0.137529	5.90806	3.46166e-09	1.44097e-07	72.3997	63.315	71.7407	65.8762	80.5895	58.1542	129.202	115.567	123.036	112.193	127.056	118.999
polr3c	111.634	1.26042	0.213462	5.90465	3.53399e-09	1.46773e-07	87.052	56.4964	75.0016	53.368	61.5253	61.5092	139.706	196.001	138.146	127.667	226.534	116.595
llph	346.152	0.795687	0.134865	5.89988	3.63773e-09	1.50739e-07	250.813	215.271	245.658	218.475	312.826	275.114	370.799	406.795	551.503	447.803	428.446	430.32
comta	2734.26	0.739944	0.12564	5.88939	3.8763e-09	1.60262e-07	2173.71	1930.62	2179.4	1952.1	2147.32	1904.55	3806.73	4055.93	2868.68	2693.59	3072.99	4025.53
park2	86.0034	0.952387	0.161757	5.88777	3.91431e-09	1.61467e-07	49.1284	68.1854	47.8271	59.2052	63.2584	63.7459	119.748	121.114	105.768	111.225	90.6138	132.221
serbp1b	2326.21	0.425168	0.072221	5.88704	3.93183e-09	1.61825e-07	1842.74	2135.18	2064.18	1870.38	2142.12	1859.82	2763.66	2575.75	2773.71	2481.78	2597.27	2807.9
zgc:158852	728.379	1.18117	0.200977	5.87717	4.17342e-09	1.71382e-07	315.456	344.823	517.403	498.658	566.726	431.683	1068.28	744.25	1510.97	884	1025.31	832.993
si:ch211-188c16.1	124.873	-1.06565	0.181444	-5.87314	4.27607e-09	1.75204e-07	179.275	204.556	140.22	166.775	175.044	148.741	102.941	80.4345	56.1217	90.9147	94.5535	58.8985
si:ch211-197l9.4	398.934	0.882263	0.150529	5.86107	4.59891e-09	1.8801e-07	251.675	252.286	293.485	270.176	348.354	267.286	580.884	614.815	535.314	357.856	460.948	554.127
amd1	2241.1	0.934315	0.15943	5.86036	4.61872e-09	1.88398e-07	1770.34	1667.62	1482.64	1375.89	1860.49	1080.33	2375.01	3320.93	3410.47	2310.59	3340.89	2898.05
luc7l	722.946	0.428892	0.0731983	5.85932	4.64771e-09	1.89159e-07	621.431	594.187	616.318	587.882	662.913	615.092	815.128	906.043	829.953	751.497	853.936	820.973
per1b	1350.12	1.14885	0.196157	5.85681	4.71833e-09	1.91606e-07	574.888	662.372	735.886	913.094	1015.6	1134.01	1230.04	1910.09	1766.75	1944.99	1894.03	2419.65
mettl20	77.837	1.48778	0.254145	5.85408	4.79661e-09	1.94353e-07	62.0569	40.9112	22.8266	43.3615	41.5946	33.5505	127.101	115.567	165.127	89.9475	77.8097	114.191
rangap1a	342.267	0.69699	0.119351	5.83982	5.2256e-09	2.11267e-07	251.675	272.741	294.572	255.166	249.567	242.682	494.749	348.549	459.766	402.346	365.41	469.986
slc26a6	57.6752	-2.19975	0.377218	-5.8315	5.493e-09	2.21587e-07	43.0951	159.749	116.307	65.8762	112.652	70.456	10.5042	9.24534	32.3779	25.1466	22.6534	24.0402
rpf2	233.267	0.830456	0.142478	5.82865	5.58782e-09	2.24916e-07	212.028	132.474	180.439	183.453	129.983	168.871	297.27	258.87	318.383	302.727	325.028	289.684
map2k6	309.182	-1.03162	0.177182	-5.82239	5.8013e-09	2.32996e-07	402.508	431.516	327.181	426.11	467.939	436.156	184.874	186.756	145.7	176.026	310.254	215.16
slc43a1a	224.635	1.17727	0.202334	5.81845	5.93955e-09	2.38025e-07	120.666	128.578	175.004	105.902	184.576	111.835	362.396	331.908	371.266	190.534	322.073	290.886
fbln5	293.849	-1.19366	0.205278	-5.81482	6.07001e-09	2.42191e-07	499.041	314.627	516.316	348.56	365.686	410.434	201.681	168.265	188.871	242.762	171.378	98.5648
slc13a5a	2827.06	0.842037	0.144803	5.81506	6.06139e-09	2.42191e-07	1947.03	2129.33	1882.65	2177.25	2265.17	1745.74	3925.43	2932.62	4911.73	3488.61	3743.73	2775.44
srpr	3055.16	0.489115	0.0841464	5.81267	6.14843e-09	2.44785e-07	2232.32	2516.04	2621.8	2593.35	2763.44	2526.35	3217.44	3583.49	3891.82	3268.09	3953.52	3494.24
srsf6a	897.213	0.550617	0.094735	5.81219	6.16619e-09	2.44958e-07	704.173	688.672	709.798	702.123	857.021	705.679	1049.37	1003.12	1096.53	964.276	1250.86	1034.93
mib2	125.689	-0.8743	0.150501	-5.80928	6.27433e-09	2.48714e-07	135.318	163.645	177.178	175.114	159.446	166.634	84.0338	103.548	99.2922	101.554	78.7946	63.7065
ncoa4	5772.54	1.38437	0.238427	5.80627	6.38812e-09	2.52676e-07	1482.47	2571.56	3291.38	2720.94	5016.48	4103.23	9698.55	8833	9487.8	7282.85	7935.6	6846.65
lss	2156.57	2.26604	0.3905	5.80292	6.51685e-09	2.57211e-07	320.627	817.25	1409.81	772.169	670.712	464.115	1675.42	2336.3	4422.82	3515.69	7680.5	1793.4
ireb2	987.087	0.546289	0.0943367	5.79084	7.0034e-09	2.75819e-07	875.691	815.302	835.888	706.293	844.023	736.993	1202.73	1235.18	1298.35	995.226	1194.72	1104.65
pip4k2aa	266.164	-0.812673	0.140456	-5.78595	7.21034e-09	2.83359e-07	333.556	288.327	317.398	371.075	352.687	372.411	168.068	164.567	240.676	235.024	189.107	161.069
stard3	149.753	-0.847087	0.146467	-5.78345	7.31831e-09	2.86985e-07	197.375	190.919	193.483	210.137	194.108	167.752	144.958	81.359	104.688	96.7178	107.358	108.181
ahcyl2	387.688	0.577514	0.100043	5.77269	7.80176e-09	3.04641e-07	326.66	286.379	309.789	294.358	343.155	306.428	426.471	552.871	482.43	430.394	446.174	447.148
timm10	558.028	0.713326	0.123569	5.77268	7.80191e-09	3.04641e-07	386.132	448.075	368.486	469.472	440.209	423.855	566.178	609.268	849.38	772.775	717.031	645.479
si:ch211-120k19.1	65.1694	1.62711	0.282052	5.76884	7.98186e-09	3.11003e-07	48.2665	18.5075	22.8266	53.368	22.5304	24.6037	113.446	72.1136	106.847	106.39	105.388	87.7467
arhgap10	473.862	-0.769444	0.133572	-5.7605	8.38633e-09	3.26068e-07	562.821	719.843	550.012	571.205	550.261	629.631	286.765	290.304	325.937	431.361	370.335	397.865
klhdc4	175.352	0.660194	0.114623	5.75971	8.42608e-09	3.26918e-07	157.728	115.915	125.003	133.42	130.85	152.096	207.984	207.096	220.17	221.484	202.896	229.584
polr2a	2239.68	0.814944	0.141522	5.75843	8.48981e-09	3.28693e-07	1757.42	1939.39	1528.29	1629.39	1461.88	1423.66	3180.68	2982.55	3620.93	2808.68	2188.52	2354.74
crk	486.988	0.708759	0.12321	5.75243	8.79685e-09	3.3986e-07	402.508	424.697	319.572	373.576	376.084	320.966	620.8	684.155	664.826	493.261	644.146	519.268
tnk2b	102.836	0.892208	0.155271	5.74613	9.13108e-09	3.52028e-07	71.5378	87.6669	58.6969	68.3778	66.7246	79.4028	137.605	147.925	140.304	104.455	148.725	122.605
sh3bgrl	535.09	-0.84168	0.146556	-5.74308	9.29709e-09	3.57674e-07	703.311	511.39	728.277	582.045	842.29	754.886	411.766	364.266	401.486	459.409	350.636	311.321
mbnl1	444.822	-0.801503	0.1396	-5.74144	9.38746e-09	3.60392e-07	524.898	503.598	645.666	589.55	504.334	625.158	254.202	324.511	297.877	328.84	436.325	302.907
ddb2	115.515	1.10683	0.193122	5.73125	9.9693e-09	3.81927e-07	87.052	77.9261	65.2188	79.2182	46.7939	83.8762	130.252	191.379	128.432	151.847	199.941	144.241
hs3st3b1b	1242.09	0.812521	0.141881	5.72679	1.02351e-08	3.91288e-07	691.245	1003.3	936.977	779.674	1068.46	928.23	1750	1448.74	1936.2	1449.8	1259.73	1652.76
prmt5	299.119	0.778269	0.135986	5.72317	1.04552e-08	3.9887e-07	235.299	225.986	185.874	198.462	218.371	258.339	293.068	367.04	477.034	392.674	374.274	363.007
dus2	148.268	0.926602	0.161988	5.72018	1.06409e-08	4.05109e-07	90.4996	89.615	80.4365	90.0586	125.65	137.557	182.773	173.812	195.347	230.188	186.152	197.13
mrpl54	231.625	0.891375	0.155845	5.7196	1.06773e-08	4.05647e-07	141.352	162.671	136.96	161.772	201.907	167.752	260.505	245.001	379.901	263.072	300.404	358.199
eif4e3	481.038	-0.979553	0.17131	-5.718	1.07785e-08	4.08645e-07	727.444	712.05	566.317	535.348	615.253	673.247	482.144	305.096	353.998	247.597	257.067	296.896
gpatch4	238.27	1.07731	0.18885	5.7046	1.16616e-08	4.40297e-07	219.785	137.345	136.96	109.238	152.513	163.279	425.421	333.757	352.919	242.762	289.57	295.694
mtrf1	68.9333	1.00267	0.17576	5.70477	1.16498e-08	4.40297e-07	55.1617	42.8594	45.6532	47.5309	45.0608	38.0239	107.143	85.9817	104.688	81.2429	72.885	100.969
eif6	341.235	0.864185	0.151583	5.70109	1.19046e-08	4.48547e-07	243.918	202.608	201.091	259.335	246.968	297.481	390.757	396.625	561.217	463.278	344.726	486.814
mfn2	1602.18	1.01161	0.177517	5.69865	1.20757e-08	4.54055e-07	1168.74	1093.89	1085.89	1008.16	1062.39	955.071	2750.01	2917.83	1760.28	1671.28	1429.14	2323.49
lrrc17	1201.01	-0.613224	0.107642	-5.69688	1.22017e-08	4.56913e-07	1680.71	1511.77	1233.72	1359.22	1450.61	1479.58	944.33	902.345	976.733	1014.57	1084.41	774.094
si:ch73-281n10.2	504.966	-0.891109	0.156414	-5.69712	1.21846e-08	4.56913e-07	599.021	561.068	851.106	697.12	663.78	565.885	386.555	394.776	284.925	313.366	451.099	290.886
hipk2	634.346	1.09859	0.192912	5.69476	1.23546e-08	4.61693e-07	309.422	369.175	395.661	440.286	409.013	499.902	609.245	652.721	1278.93	1016.5	768.247	863.043
mylipb	85.8291	1.62636	0.285738	5.69178	1.2572e-08	4.68858e-07	53.4379	42.8594	27.1745	55.0358	46.7939	25.722	143.908	115.567	170.524	99.6193	183.197	66.1105
si:ch211-214j8.12	41.4401	-1.32836	0.233899	-5.67922	1.35314e-08	5.03612e-07	71.5378	73.0557	42.3922	65.8762	47.6604	54.7991	18.9076	22.1888	26.9816	21.2779	28.563	24.0402
xpo4	325.557	0.720128	0.126895	5.675	1.38687e-08	5.15117e-07	254.261	197.738	242.397	266.84	266.032	248.274	430.673	386.455	467.321	397.51	440.265	308.917
uqcc3	83.6798	-1.17019	0.206365	-5.6705	1.42383e-08	5.27769e-07	85.3282	131.5	118.481	102.567	113.518	144.267	73.5296	52.6984	58.2802	44.4902	37.4274	42.0703
apof	2927.61	0.891436	0.15727	5.6682	1.44304e-08	5.33806e-07	1497.12	2019.26	2676.15	2135.56	2168.12	1809.49	4467.45	3599.21	4726.09	3675.28	3085.79	3271.87
zgc:158803	370.218	0.521458	0.0920367	5.66577	1.4637e-08	5.40356e-07	328.384	326.316	301.094	267.674	310.226	290.771	452.732	473.361	419.833	393.641	453.069	425.512
gamt	16552.8	0.819135	0.144616	5.66422	1.47696e-08	5.44153e-07	12936.3	12802.3	9832.82	11868.6	11331.1	13084.7	21985.3	27774.8	22836.1	19392.9	14821.3	19967.8
uqcc2	362.968	0.56793	0.100303	5.66216	1.49481e-08	5.49622e-07	268.051	273.716	277.18	311.036	312.826	310.901	421.219	398.474	451.132	379.134	485.572	466.38
zgc:123010	1342.98	0.834453	0.147412	5.66068	1.5077e-08	5.53247e-07	967.053	981.869	792.409	1049.85	1056.33	941.651	2388.66	1622.56	1873.6	1294.08	1556.19	1591.46
nob1	557.792	0.94072	0.166599	5.64662	1.63633e-08	5.99245e-07	289.599	477.298	403.27	360.234	441.942	319.848	635.506	660.117	942.196	566.766	750.519	846.215
gpc4	540.88	-0.825466	0.146252	-5.64413	1.66018e-08	6.06763e-07	785.192	592.239	726.103	640.417	620.452	785.082	428.572	411.418	506.174	364.626	292.525	337.765
mxd4	451.845	1.45462	0.257899	5.64029	1.69764e-08	6.19217e-07	177.552	180.204	318.485	199.296	356.153	218.078	403.362	711.891	1046.88	659.615	713.091	437.532
ddx49	101.596	1.33384	0.236777	5.63333	1.76767e-08	6.42969e-07	69.814	55.5224	52.1751	38.3583	39.8615	91.7047	172.269	174.737	166.206	110.258	128.041	120.201
slc25a28	852.493	0.550417	0.0977108	5.63312	1.7698e-08	6.42969e-07	778.297	651.657	732.625	672.104	676.778	638.578	1103.99	958.742	1196.9	940.097	942.58	937.568
trmt61a	93.6754	1.24194	0.220741	5.62623	1.84194e-08	6.6785e-07	51.7141	37.0149	52.1751	65.8762	58.9256	68.2193	126.051	103.548	165.127	176.994	88.6439	129.817
cited4a	1155.43	1.36723	0.243111	5.6239	1.86696e-08	6.74926e-07	569.717	703.283	764.147	662.097	783.364	390.304	1703.79	2485.15	2162.84	880.132	1393.68	1366.69
ipo11	212.303	0.746196	0.132695	5.62338	1.87254e-08	6.74926e-07	167.209	137.345	167.395	155.101	146.448	177.818	263.656	240.379	316.224	252.433	214.715	308.917
nfia	631.908	-0.917883	0.163218	-5.62366	1.86949e-08	6.74926e-07	694.692	778.287	958.717	747.987	805.895	974.083	478.993	543.626	288.163	363.659	494.436	454.36
rdh14b	85.6268	1.12793	0.200673	5.62076	1.90121e-08	6.83911e-07	60.3331	75.978	54.349	40.8599	38.9949	52.5624	146.009	118.34	125.194	89.9475	119.177	105.777
khdrbs1b	990.849	0.543365	0.0966831	5.62006	1.90888e-08	6.85322e-07	825.701	733.48	916.324	714.631	823.226	827.579	1250	1210.21	1203.38	1256.36	1159.27	970.022
znf330	496.929	0.707016	0.125819	5.61932	1.91709e-08	6.86919e-07	384.408	347.745	314.137	347.726	467.072	402.606	625.001	552.871	622.735	524.21	640.206	734.428
eif4ea	234.097	0.695139	0.123735	5.61795	1.93239e-08	6.91045e-07	187.894	159.749	176.091	180.117	218.371	148.741	300.421	282.907	334.571	254.368	295.48	270.452
eif3jb	758.792	0.890361	0.158644	5.61234	1.99608e-08	7.12428e-07	505.074	494.831	496.75	458.632	636.917	598.317	1030.46	929.157	1340.44	859.821	697.332	1057.77
cxxc5a	107.303	1.40649	0.250741	5.60934	2.03102e-08	7.23488e-07	68.0902	56.4964	58.6969	60.8729	71.0574	36.9055	215.337	238.53	119.798	111.225	117.207	133.423
cwc22	207.104	0.642669	0.114587	5.60857	2.04003e-08	7.25283e-07	176.69	148.06	155.438	156.769	155.113	178.936	271.009	265.341	282.767	228.254	254.113	212.756
emc9	93.5315	-0.981662	0.175071	-5.60723	2.05591e-08	7.2951e-07	105.152	135.397	138.047	125.915	107.453	134.202	53.5715	61.0192	50.7254	89.9475	62.0507	58.8985
tfb2m	798.769	0.78992	0.141178	5.59519	2.20376e-08	7.80456e-07	530.069	689.646	472.836	601.224	619.586	598.317	1239.5	1065.99	1146.18	825.003	796.81	1000.07
tardbpl	1478.04	0.534177	0.0955904	5.58819	2.29451e-08	8.11023e-07	1211.83	1257.53	1146.76	1075.7	1330.16	1223.47	1902.31	1757.54	1800.21	1528.14	1973.8	1528.96
ankrd9	80.8527	2.09124	0.374603	5.58254	2.37035e-08	8.36213e-07	31.0284	39.9371	47.8271	34.1889	23.3969	7.82845	112.395	161.793	120.877	47.3917	153.649	189.918
nup98	775.067	0.438437	0.0785802	5.57949	2.41223e-08	8.49348e-07	613.674	659.45	729.364	664.599	679.378	602.791	930.674	832.081	949.751	862.722	933.716	842.609
ddx18	749.356	0.990742	0.177795	5.57238	2.51288e-08	8.83085e-07	394.751	417.879	378.269	578.71	723.572	515.559	1033.62	856.118	1016.67	965.243	850.982	1260.91
rdh10b	260.939	0.87909	0.157812	5.57047	2.54048e-08	8.91071e-07	168.933	193.841	193.483	202.632	195.841	147.622	322.48	360.568	475.955	299.825	298.435	271.654
rbm14a	656.138	0.533898	0.0958672	5.56914	2.55995e-08	8.96177e-07	500.765	577.627	602.187	470.306	562.393	504.376	789.918	796.948	812.685	667.353	834.238	754.862
epas1a	3585.67	0.74071	0.133229	5.55968	2.70268e-08	9.42533e-07	2663.27	2382.59	2213.09	2585.85	3199.31	3064.28	5198.54	4665.2	4031.05	3626.92	4087.47	5310.48
epha3	116.027	1.74043	0.313046	5.55968	2.70262e-08	9.42533e-07	56.8855	80.8484	32.6094	69.2117	46.7939	33.5505	186.975	157.171	339.968	117.028	116.222	155.059
zcchc9	165.053	0.938834	0.169025	5.5544	2.78564e-08	9.69615e-07	94.8091	99.3558	93.4803	106.736	135.182	149.859	193.278	263.492	241.755	194.403	176.303	231.988
arfgef1	317.426	-0.455296	0.0820219	-5.55091	2.84191e-08	9.87319e-07	343.037	356.512	359.791	370.241	384.75	388.067	254.202	265.341	276.291	260.171	271.841	278.866
ugt1a1	573.006	-1.64383	0.296215	-5.54946	2.86554e-08	9.93642e-07	658.492	1117.27	705.45	585.381	1153.38	988.621	211.135	245.001	166.206	152.814	434.355	457.966
lyar	98.2782	1.07881	0.194533	5.54562	2.92913e-08	1.01377e-06	77.5711	40.9112	66.3058	64.2084	51.9932	78.2845	136.555	150.699	157.572	132.503	96.5234	126.211
cry1aa	685.882	0.635031	0.114535	5.54444	2.94892e-08	1.01869e-06	429.227	537.69	528.272	546.189	555.461	628.513	767.859	898.647	768.435	737.957	974.098	858.235
pdap1a	1589.13	0.62113	0.112135	5.53912	3.03998e-08	1.04816e-06	1131.68	1115.32	1169.59	1281.67	1525.13	1288.34	1757.36	1816.71	1998.79	1701.27	1969.86	2313.87
c1d	113.663	0.816917	0.147512	5.53798	3.05978e-08	1.053e-06	69.814	87.6669	95.6543	67.5439	93.5878	80.5212	142.857	161.793	166.206	134.438	128.041	135.827
LOC100331324	306.447	-1.49979	0.270899	-5.53634	3.08855e-08	1.05891e-06	493.007	458.79	348.921	511.166	568.459	335.505	107.143	212.643	110.085	85.1116	177.288	269.25
caprin1b	2335.93	0.475376	0.0858603	5.53663	3.08356e-08	1.05891e-06	1981.51	1946.2	2068.52	1750.31	2024.27	1958.23	3146.02	2768.98	2609.66	2796.11	2649.47	2331.9
ttyh3a	63.7899	-0.968869	0.175094	-5.53341	3.14068e-08	1.07477e-06	74.1235	86.6928	89.1324	91.7263	77.9898	87.2313	30.4622	38.8304	45.329	53.1948	46.2918	44.4744
c19h1orf109	45.1752	1.32503	0.239569	5.53086	3.18659e-08	1.08844e-06	32.7522	30.1964	19.5656	20.8469	25.13	25.722	79.8321	57.3211	86.341	53.1948	46.2918	64.9085
cacybp	308.028	-0.618248	0.111926	-5.52371	3.31923e-08	1.13083e-06	410.265	357.486	329.355	404.43	376.951	357.872	243.698	227.435	301.114	229.221	215.7	242.806
ccdc28b	133.232	-1.6432	0.297492	-5.5235	3.32306e-08	1.13083e-06	315.456	235.727	217.396	134.254	156.846	152.096	82.9834	64.7174	61.518	78.3414	77.8097	21.6362
acadm	6396.53	-0.678081	0.122838	-5.52011	3.38783e-08	1.14977e-06	6402.2	8713.11	7382.77	8231.19	8662.07	7844.11	4118.71	5231.01	5873.35	4002.18	5137.41	5160.23
bccip	912.393	0.540834	0.0979783	5.51993	3.39129e-08	1.14977e-06	783.468	693.542	701.102	647.088	745.236	890.206	1111.35	1038.25	1122.43	1059.06	968.189	1188.79
LOC100000545	10.3239	3.31665	0.60138	5.51506	3.48662e-08	1.1783e-06	0.861901	2.92223	2.17396	2.50163	1.73311	1.11835	11.5546	25.887	34.5364	17.4092	14.774	8.41407
mcmbp	124.86	0.828585	0.150243	5.51497	3.48835e-08	1.1783e-06	90.4996	85.7187	91.3064	106.736	89.255	76.0478	132.353	197.85	141.383	163.453	178.273	145.443
ebf1a	57.0252	2.79978	0.507884	5.51264	3.53501e-08	1.19186e-06	27.5808	7.79261	14.1307	16.6775	6.06587	13.4202	18.9076	43.4531	135.987	97.6849	88.6439	213.958
ptcd1	184.784	0.795144	0.1445	5.50272	3.73978e-08	1.25858e-06	124.114	128.578	119.568	170.111	130.85	136.439	304.622	216.341	230.962	197.304	226.534	231.988
map1lc3b	580.531	0.777434	0.141295	5.50221	3.7507e-08	1.25993e-06	380.96	469.505	441.314	427.778	421.145	426.091	889.708	865.364	700.442	588.044	544.668	811.357
tomm70a	1182.13	0.550365	0.100053	5.50071	3.78256e-08	1.2683e-06	924.82	831.861	867.41	991.478	1042.46	1097.1	1254.2	1327.63	1536.87	1344.38	1392.69	1574.63
esf1	259.766	0.80193	0.146044	5.491	3.99664e-08	1.33763e-06	219.785	186.049	157.612	158.436	210.572	203.54	400.211	319.889	379.901	275.646	333.892	271.654
bop1	215.965	1.16566	0.212358	5.48915	4.03879e-08	1.34899e-06	136.18	132.474	130.438	137.589	104.853	157.687	181.723	192.303	387.455	367.528	327.983	335.361
ston2	83.9335	1.33848	0.243854	5.48886	4.04533e-08	1.34899e-06	56.8855	35.0668	39.1313	53.368	54.5929	45.8523	111.345	98.0006	119.798	89.9475	205.851	97.3628
lgr4	893.184	-0.607633	0.110734	-5.48733	4.08065e-08	1.35828e-06	1000.67	1129.93	1163.07	950.618	1206.24	1022.17	755.254	833.93	742.533	615.125	701.272	597.399
prpf38b	459.622	0.658427	0.120107	5.48202	4.20508e-08	1.39716e-06	345.622	386.708	294.572	308.534	412.479	391.422	586.136	628.683	487.827	497.129	601.794	574.561
pdap1b	376.225	0.591613	0.107972	5.47932	4.26955e-08	1.416e-06	299.942	298.067	285.876	262.671	329.29	324.321	425.421	406.795	509.412	439.099	409.732	524.076
scarb2b	4762.98	-0.618974	0.112997	-5.47781	4.30628e-08	1.4256e-06	5535.13	5585.35	5106.63	5064.13	6639.53	6685.5	3778.37	4236.21	3918.8	2998.25	3772.29	3835.61
chd7	1659.94	0.878016	0.160556	5.4686	4.53609e-08	1.49896e-06	1351.46	1291.63	965.239	1047.35	1399.48	962.899	2705.89	2473.13	2385.17	1659.68	1863.49	1813.83
LOC100150142	44.0299	-1.39733	0.255676	-5.46525	4.62266e-08	1.51989e-06	76.7092	56.4964	41.3053	75.8827	76.2567	55.9175	16.8068	19.4152	28.0608	23.2123	35.4576	22.8382
nol11	307.835	0.721777	0.132055	5.46573	4.61015e-08	1.51989e-06	246.504	228.908	195.656	257.668	231.37	233.735	316.177	432.682	473.796	401.379	340.787	335.361
pdcd2l	100.69	0.976461	0.17867	5.46518	4.62439e-08	1.51989e-06	76.7092	84.7447	63.0449	67.5439	60.6587	53.6808	116.597	141.454	160.81	94.7834	142.815	145.443
tor3a	3602.2	1.14174	0.20893	5.46468	4.63742e-08	1.52144e-06	1231.66	1881.92	1895.69	2433.25	3539.87	2498.39	5347.7	4902.8	5043.4	4155	5708.67	4588.07
chchd5	97.6414	1.18499	0.216938	5.46233	4.69923e-08	1.53896e-06	46.5427	48.7038	56.523	68.3778	74.5236	62.6276	113.446	96.1515	202.901	116.061	131.981	153.857
zgc:136439	159.243	-0.809998	0.148445	-5.45655	4.85469e-08	1.58702e-06	194.79	182.152	220.657	242.658	165.512	211.368	146.009	105.397	97.1337	112.193	126.071	106.979
ywhaqa	1146.37	0.537213	0.0986273	5.4469	5.12565e-08	1.67261e-06	1037.73	867.902	894.585	832.208	1069.33	910.337	1465.34	1440.42	1322.1	1255.4	1473.46	1187.59
dazap1	282.018	0.768881	0.141238	5.44388	5.2132e-08	1.69512e-06	201.685	230.856	210.874	185.12	241.768	181.173	298.32	384.606	437.101	296.924	400.868	314.927
exosc2	76.2923	0.974663	0.179028	5.44419	5.20422e-08	1.69512e-06	60.3331	52.6001	46.7402	57.5374	45.0608	45.8523	109.244	97.0761	132.749	84.1445	102.433	81.7367
LOC565819	611.812	1.36686	0.251235	5.44057	5.31115e-08	1.72391e-06	227.542	369.175	323.92	211.804	539.863	379.121	1030.46	941.176	673.46	514.539	994.782	1135.9
LOC100535945	640.119	-1.74174	0.320234	-5.43896	5.35937e-08	1.7334e-06	834.32	909.787	780.452	1021.5	1080.59	1286.1	107.143	440.078	309.748	213.746	165.469	532.49
fam214b	225.922	0.856822	0.15753	5.43909	5.35537e-08	1.7334e-06	145.661	165.593	184.787	140.925	188.909	138.675	286.765	315.266	236.359	223.418	367.38	317.331
srsf1a	926.737	0.530473	0.0975708	5.43679	5.4248e-08	1.75146e-06	755.025	747.117	703.276	735.478	862.221	744.821	1251.05	1121.46	1152.65	984.587	924.852	1138.3
igsf8	198.935	-1.39542	0.256714	-5.43569	5.45843e-08	1.75921e-06	212.89	222.089	445.662	197.629	332.756	318.73	106.093	60.0947	115.481	98.6521	160.544	116.595
slco1d1	10788.6	-0.612026	0.112728	-5.42922	5.66012e-08	1.81912e-06	11967.5	14453.3	11085	12703.3	15508.7	12541.2	8838.25	8000.92	9714.44	7188.06	9428.76	8034.23
stk40	1100.9	0.953678	0.175661	5.42909	5.66422e-08	1.81912e-06	631.773	578.601	621.753	717.967	1144.72	802.975	1504.2	1797.29	1317.78	1285.38	1268.59	1539.77
atoh8	110.62	1.17022	0.215707	5.42503	5.79439e-08	1.85766e-06	72.3997	80.8484	54.349	58.3713	89.255	52.5624	210.084	140.529	172.682	123.799	170.393	102.171
pllp	304.582	-0.611334	0.112773	-5.42093	5.92889e-08	1.89745e-06	388.717	381.838	392.4	339.387	373.484	332.15	219.538	269.039	226.645	215.681	221.61	294.492
zgc:101016	96.401	1.30354	0.24048	5.42058	5.94047e-08	1.89783e-06	67.2283	42.8594	45.6532	48.3648	58.0591	71.5744	203.782	164.567	141.383	127.667	84.7042	100.969
ptdss2	344.967	1.11049	0.204996	5.41711	6.05695e-08	1.93167e-06	176.69	217.219	206.526	198.462	309.36	201.303	298.32	482.607	489.985	408.149	444.205	706.782
tlcd2	33.599	2.03396	0.375518	5.4164	6.08103e-08	1.93597e-06	8.61901	8.76669	21.7396	10.0065	13.8649	16.7752	74.58	75.8118	37.7742	20.3107	62.0507	52.8884
eef2k	1085.1	0.616682	0.113898	5.41436	6.15088e-08	1.95141e-06	789.501	964.336	916.324	825.537	909.881	733.638	1375	1360.91	1560.61	1079.37	1173.05	1333.03
strap	378.675	0.670506	0.123833	5.41462	6.14187e-08	1.95141e-06	321.489	261.053	240.223	313.537	289.429	326.558	432.774	387.38	545.028	515.506	436.325	474.794
cd3eap	81.5471	1.32319	0.244416	5.41367	6.1746e-08	1.95554e-06	52.576	40.9112	59.7839	31.6873	45.0608	50.3257	168.068	130.359	94.9751	117.996	123.117	63.7065
ca2	6461.43	1.02162	0.188743	5.41273	6.20697e-08	1.96239e-06	4231.93	4641.47	2809.84	4658.86	6016.48	3227.56	9675.44	6587.3	10239	9002.49	7085.6	9361.25
slc19a2	287.789	0.848757	0.157082	5.40328	6.54319e-08	2.06512e-06	201.685	168.515	169.569	243.492	260.833	186.764	346.639	305.096	463.004	333.676	359.5	414.693
zgc:161973	969.621	1.63256	0.302167	5.40284	6.55947e-08	2.06669e-06	241.332	278.586	367.399	636.247	628.251	685.548	1370.8	1319.31	2470.43	859.821	1162.22	1615.5
wwox	258.18	0.814407	0.150803	5.40048	6.64615e-08	2.09039e-06	137.904	157.8	198.917	184.287	229.637	214.723	372.9	277.36	373.425	306.595	298.435	346.179
hsp90aa1.2	208.353	-2.20599	0.408564	-5.39938	6.68725e-08	2.0997e-06	444.741	277.612	341.312	464.469	210.572	316.493	48.3194	55.472	22.6645	202.14	44.322	72.1206
polr1d	82.471	1.05274	0.195067	5.39681	6.78356e-08	2.12629e-06	56.8855	44.8075	34.7834	58.3713	73.657	52.5624	97.6893	118.34	121.957	130.569	112.282	87.7467
sf3b3	813.895	0.513037	0.0951174	5.39373	6.90116e-08	2.15847e-06	711.068	580.55	658.71	682.11	669.846	721.336	940.128	824.684	1118.12	982.652	954.4	923.144
sult1st3	4171.39	0.981161	0.181915	5.3935	6.90983e-08	2.15847e-06	2184.06	2641.7	2818.54	2694.25	3228.78	3264.46	8216.4	5729.34	6245.69	4443.21	4638.05	3952.21
sepsecs	281.525	0.833404	0.154598	5.39079	7.01476e-08	2.18472e-06	185.309	219.167	227.179	147.596	176.777	260.576	403.362	421.587	364.791	321.103	308.284	342.573
sesn3	296.84	-1.11103	0.206101	-5.39071	7.01779e-08	2.18472e-06	513.693	553.275	322.833	377.746	405.547	260.576	179.622	159.944	240.676	197.304	136.906	213.958
mat2aa	1608.42	1.5503	0.287605	5.39037	7.03121e-08	2.18518e-06	464.565	567.887	814.148	634.579	981.805	1450.5	1841.39	2000.69	3506.52	1732.22	1811.29	3495.44
mao	3566.77	-1.22096	0.226716	-5.38542	7.22768e-08	2.24242e-06	4750.8	5633.08	4542.49	3657.38	6632.6	4735.09	2479	1854.62	1128.91	2764.19	1662.57	2960.55
zgc:92749	1763.76	1.38229	0.257106	5.37636	7.60073e-08	2.35416e-06	1198.04	819.198	938.064	1084.04	758.234	1070.26	3751.06	3345.89	2344.16	1432.39	1285.34	3138.45
ptger2a	49.1787	-1.7498	0.325543	-5.37504	7.65666e-08	2.36747e-06	106.876	73.0557	31.5224	100.065	90.1215	52.5624	29.4118	23.1133	15.1097	20.3107	16.7439	31.2523
gpr155a	193.293	0.936796	0.174654	5.36374	8.1516e-08	2.51626e-06	147.385	117.863	110.872	140.091	162.912	115.19	261.555	234.832	310.828	270.81	163.499	283.674
mprip	1138.53	0.56194	0.104827	5.36067	8.29156e-08	2.55514e-06	856.73	902.969	834.801	853.055	979.205	1091.51	1186.98	1505.14	1445.13	1178.99	1409.44	1418.37
kif7	90.046	-1.04467	0.195178	-5.3524	8.67948e-08	2.67018e-06	121.528	155.852	116.307	82.5537	120.451	131.965	72.4791	57.3211	57.2009	69.6368	53.1864	42.0703
mst1	4393.34	0.736498	0.137615	5.35189	8.70424e-08	2.6733e-06	2984.76	3378.1	4342.49	2910.23	2958.41	3201.84	7172.28	5666.47	5101.68	4911.33	5315.68	4776.79
si:dkey-1j5.4	180.018	4.69465	0.877273	5.35141	8.72718e-08	2.67585e-06	30.1665	0.974077	9.78282	34.1889	2.59966	2.2367	115.546	160.869	98.2129	398.477	237.369	1069.79
hivep2a	323.561	-1.16845	0.218431	-5.34928	8.83061e-08	2.70302e-06	384.408	331.186	411.966	542.019	395.148	621.803	174.37	183.058	130.591	200.206	193.047	314.927
fam172a	298.855	0.813535	0.152252	5.34336	9.12392e-08	2.78814e-06	189.618	161.697	255.44	175.114	241.768	278.469	425.421	396.625	373.425	367.528	332.907	388.249
rbm19	173.752	0.90081	0.16861	5.34258	9.16335e-08	2.79551e-06	152.556	121.76	88.0454	105.902	113.518	145.385	263.656	200.624	271.974	211.812	229.489	180.301
slc16a5b	107.693	1.09791	0.205533	5.34175	9.20559e-08	2.80372e-06	63.7807	83.7706	45.6532	74.2149	84.9222	58.1542	168.068	159.02	107.926	166.355	107.358	173.089
ubtf	979.714	0.514928	0.0964064	5.34122	9.23239e-08	2.8072e-06	800.706	872.773	823.931	661.263	830.158	853.301	1077.73	1112.21	1299.43	1227.35	1165.18	1032.53
hsd17b7	907.59	1.88841	0.353871	5.33645	9.4783e-08	2.87718e-06	220.647	332.16	605.448	419.439	463.606	275.114	908.615	928.232	1564.93	1243.79	3257.17	671.924
med7	203.283	0.548851	0.102863	5.33574	9.51559e-08	2.88371e-06	149.971	165.593	168.482	158.436	179.377	168.871	230.043	248.7	264.419	214.713	249.188	241.604
cbx1a	435.482	-0.677412	0.126981	-5.33474	9.56813e-08	2.89483e-06	620.569	633.15	551.099	421.107	542.462	447.34	338.236	364.266	300.035	328.84	356.546	322.139
dnajc2	286.432	0.648285	0.121669	5.32828	9.91463e-08	2.99471e-06	243.056	259.104	186.961	204.3	250.434	193.475	344.539	341.153	385.297	302.727	381.169	344.977
mogs	331.111	-0.821388	0.154327	-5.32238	1.02418e-07	3.08844e-06	395.613	321.445	508.707	416.938	480.937	413.789	195.379	196.001	252.547	237.926	311.239	242.806
cyb5b	1654.1	0.847311	0.159226	5.32144	1.02948e-07	3.09931e-06	1063.59	1118.24	1197.85	1203.28	1582.33	924.875	1717.44	2000.69	2417.55	1771.87	2780.46	2071.06
retreg2	151.639	0.848993	0.159581	5.32014	1.03685e-07	3.11402e-06	130.147	111.045	82.6105	116.743	105.72	101.77	184.874	207.096	236.359	146.044	177.288	219.968
ttc4	237.231	0.977361	0.183715	5.31998	1.03778e-07	3.11402e-06	209.442	170.463	135.873	108.404	159.446	175.581	358.194	305.096	383.138	286.285	334.877	219.968
mtpap	151.979	0.806614	0.151632	5.31956	1.04017e-07	3.11609e-06	135.318	133.448	89.1324	92.5602	113.518	98.4148	199.58	196.926	187.792	155.716	209.791	211.554
pnn	776.492	0.659013	0.124088	5.31086	1.09107e-07	3.2632e-06	652.459	687.698	626.101	531.179	590.123	525.624	1110.3	1065.99	942.196	746.661	995.767	843.811
gtf3c2	100.445	0.947777	0.178512	5.30931	1.10041e-07	3.2804e-06	61.195	63.315	67.3928	55.8697	77.1232	87.2313	154.412	128.51	98.2129	110.258	146.755	155.059
mrps34	314.102	0.547209	0.103066	5.30932	1.10033e-07	3.2804e-06	255.985	277.612	238.049	228.482	279.897	250.51	336.135	330.059	411.199	369.462	393.973	397.865
mphosph8	780.493	0.883608	0.166513	5.30655	1.1172e-07	3.32505e-06	449.912	494.831	429.357	518.671	648.182	751.531	1021.01	1208.37	880.678	835.641	920.912	1206.82
LOC100331704	98.0292	1.47151	0.277359	5.30543	1.12407e-07	3.34005e-06	44.8189	63.315	66.3058	57.5374	27.7297	52.5624	107.143	88.7553	176.999	124.766	235.399	131.019
phldb1a	502.012	1.29281	0.243846	5.30174	1.14702e-07	3.40269e-06	234.437	422.749	310.876	244.326	181.976	352.28	845.59	597.249	573.089	495.195	635.281	1131.09
xpo5	114.284	0.875764	0.165241	5.29991	1.15862e-07	3.43156e-06	71.5378	106.174	82.6105	63.3746	87.5219	72.6927	158.614	148.85	170.524	113.16	149.71	146.645
pld1a	940.762	0.84295	0.159073	5.29915	1.16346e-07	3.4403e-06	792.087	731.531	720.668	675.439	600.521	520.033	1451.68	1521.78	1040.41	1001.03	929.776	1304.18
timm22	114.256	0.767523	0.14492	5.29617	1.18257e-07	3.49116e-06	93.0853	96.4336	89.1324	77.5504	90.9881	59.2725	158.614	147.925	148.938	140.241	127.056	141.837
cdv3	1140.65	0.76434	0.144452	5.2913	1.21453e-07	3.57973e-06	730.03	688.672	785.887	1071.53	1038.13	756.005	1319.33	1334.1	1697.68	1219.61	1462.62	1584.25
socs1a	40.7946	-2.08024	0.393959	-5.28036	1.2893e-07	3.79399e-06	43.957	33.1186	85.8715	131.752	64.1249	36.9055	26.2606	11.0944	10.7926	15.4748	15.7589	14.4241
eif1ad	209.652	0.835885	0.158326	5.27952	1.29522e-07	3.80529e-06	160.314	149.034	175.004	119.244	151.647	148.741	359.244	290.304	279.529	231.155	208.806	242.806
phf20b	392.516	0.754655	0.143008	5.27702	1.31304e-07	3.85144e-06	294.77	265.923	344.573	275.179	331.023	241.564	600.842	540.852	488.906	412.018	529.894	384.643
lipg	415.235	1.36348	0.258499	5.27461	1.3304e-07	3.89612e-06	212.028	194.815	375.008	152.599	324.958	135.32	723.741	682.306	666.984	372.363	601.794	540.904
rbbp6	734.84	0.629007	0.119261	5.27421	1.3333e-07	3.89837e-06	605.055	560.094	531.533	557.029	640.383	568.122	1175.42	938.402	835.349	770.841	818.479	817.367
msrb2	3666.61	-0.855021	0.162322	-5.26745	1.38332e-07	4.03815e-06	4518.09	5025.26	3577.25	4885.68	5747.85	4578.52	2296.22	2389.92	3209.73	1797.02	2771.6	3202.15
ifrd1	3547.86	0.973184	0.184997	5.26055	1.43625e-07	4.18598e-06	1467.82	1974.45	2102.22	2584.18	3403.82	2835.02	5221.65	4403.56	4604.14	4096	4336.66	5544.87
ddx55	100.623	0.838454	0.159552	5.25505	1.47981e-07	4.30606e-06	75.8473	69.1594	65.2188	74.2149	85.7888	61.5092	139.706	100.774	161.889	128.635	122.132	122.605
polr1c	128.636	0.789476	0.150353	5.25082	1.51423e-07	4.39921e-06	112.909	92.5373	76.0886	75.8827	103.986	104.007	167.017	156.246	143.542	146.044	191.077	174.291
znf438	65.7935	-0.917807	0.174829	-5.24974	1.52311e-07	4.41799e-06	67.2283	103.252	91.3064	87.5569	84.0557	82.7579	53.5715	41.604	45.329	37.7199	48.2617	46.8784
tsr2	240.423	0.742641	0.14166	5.24243	1.58473e-07	4.58945e-06	129.285	239.623	170.656	170.945	178.51	191.238	307.774	298.624	298.956	280.482	332.907	286.078
elavl1	1799.33	0.600395	0.114553	5.2412	1.59534e-07	4.60897e-06	1333.36	1454.3	1270.68	1266.66	1819.76	1435.96	2371.85	2276.2	2146.65	1787.34	2253.53	2175.64
si:dkey-12j5.1	274.819	0.621817	0.118643	5.24107	1.59652e-07	4.60897e-06	249.951	221.115	207.613	195.127	220.971	203.54	301.471	342.078	396.089	354.954	276.766	328.149
atp8b2	65.0994	1.72531	0.329403	5.23768	1.62608e-07	4.68691e-06	24.1332	24.3519	46.7402	38.3583	18.1976	30.1954	157.563	135.906	60.4387	69.6368	119.177	56.4945
nol8	142.305	0.95573	0.182546	5.23556	1.64488e-07	4.73364e-06	125.838	100.33	80.4365	70.8794	105.72	97.2964	218.488	170.114	242.834	184.731	148.725	162.271
kpna6	1088.67	0.76688	0.146673	5.22851	1.70885e-07	4.90998e-06	717.102	713.024	614.144	868.898	1065.86	855.538	1272.06	1210.21	1596.23	1252.5	1601.5	1296.97
fbxl15	28.2348	-1.37736	0.263552	-5.22613	1.7309e-07	4.96555e-06	45.6808	35.0668	50.0011	35.8567	45.0608	32.4321	18.9076	15.7171	14.0304	10.639	13.7891	21.6362
cnsta	144.785	1.11023	0.212486	5.22499	1.74169e-07	4.98866e-06	81.0187	82.7965	98.9152	90.8925	91.8547	105.125	258.404	276.436	161.889	185.698	113.267	191.12
ngrn	101.984	1.15635	0.221627	5.21755	1.81306e-07	5.17685e-06	74.9854	66.2372	83.6975	50.0325	57.1925	46.9707	190.126	148.85	169.444	122.832	89.6289	123.807
si:dkey-6b12.5	96.3184	0.990144	0.189771	5.21757	1.81285e-07	5.17685e-06	52.576	78.9002	68.4798	41.6938	75.3901	70.456	113.446	104.472	144.621	118.963	132.966	153.857
stox2a	259.821	0.627199	0.120255	5.21559	1.83231e-07	5.22367e-06	198.237	210.401	214.135	180.117	231.37	191.238	347.69	326.36	304.352	253.401	362.455	298.098
dab2	96.5031	-2.88149	0.552642	-5.21402	1.84787e-07	5.24358e-06	41.3712	317.549	421.748	31.6873	141.248	65.9826	13.6555	16.6416	33.4571	24.1794	21.6685	28.8482
pus1	90.154	0.949408	0.182076	5.21436	1.84453e-07	5.24358e-06	88.7758	64.2891	58.6969	50.8664	58.9256	46.9707	139.706	131.284	102.53	110.258	120.162	109.383
tsfm	453.071	0.740956	0.142108	5.21402	1.84791e-07	5.24358e-06	271.499	378.916	268.484	321.042	423.745	371.292	481.093	550.098	664.826	598.683	522.999	584.177
pptc7b	526.577	0.894146	0.1715	5.21368	1.85129e-07	5.24504e-06	255.123	334.108	354.356	406.931	412.479	447.34	570.379	619.438	778.148	625.764	582.095	932.76
golga1	563.253	0.795194	0.152583	5.21155	1.87273e-07	5.29756e-06	310.284	342.875	434.792	432.781	519.065	431.683	650.211	734.08	810.526	633.501	872.65	586.581
ecsit	352.633	0.58885	0.113122	5.20544	1.93539e-07	5.46636e-06	273.223	288.327	273.919	277.681	312.826	262.812	330.883	398.474	493.223	428.46	431.4	460.37
azin1b	8753.67	0.534282	0.102657	5.20456	1.94455e-07	5.48085e-06	6042.79	6336.37	7138.2	7243.04	8091.01	8055.47	10559.9	10799.5	11868.7	9501.55	9429.74	9977.88
tom1l2_1	507.086	-0.42141	0.0809723	-5.20437	1.94652e-07	5.48085e-06	567.993	609.772	586.969	635.413	571.925	511.086	418.068	439.154	434.943	426.525	464.888	418.299
mcoln2	210.384	1.0529	0.202476	5.20012	1.99155e-07	5.59902e-06	106.014	160.723	125.003	113.407	157.713	158.806	417.018	267.19	265.499	197.304	329.952	225.978
nhsl1b	233.988	-0.91299	0.175647	-5.19787	2.0158e-07	5.64982e-06	212.89	290.275	313.05	329.381	253.034	436.156	130.252	169.19	157.572	161.519	180.243	174.291
utp11l	97.7058	0.772102	0.148538	5.198	2.01449e-07	5.64982e-06	76.7092	82.7965	59.7839	70.8794	75.3901	67.101	136.555	117.416	128.432	117.996	140.845	98.5648
gars	1248.15	0.473316	0.0911099	5.195	2.04722e-07	5.72907e-06	1026.52	926.347	902.194	1116.56	1129.99	1168.68	1411.77	1372.93	1613.5	1453.67	1419.29	1436.4
dtwd1	46.87	1.45566	0.280317	5.19289	2.07056e-07	5.78554e-06	33.6141	15.5852	22.8266	28.3518	17.3311	32.4321	73.5296	38.8304	96.0544	59.965	77.8097	66.1105
wdr46	254.318	0.739318	0.142397	5.19196	2.08094e-07	5.80567e-06	212.89	163.645	154.351	196.795	188.042	227.025	315.127	318.964	391.772	317.234	246.233	319.735
fdft1	1194.06	1.8136	0.349381	5.1909	2.0928e-07	5.82986e-06	218.061	660.424	880.454	542.019	501.734	371.292	1086.14	1170.46	2238.39	1815.39	3696.45	1147.92
nup153	918.749	0.630155	0.121463	5.18805	2.12505e-07	5.91067e-06	786.054	788.028	684.798	672.104	757.368	638.578	1316.18	1178.78	1126.75	878.197	1244.95	953.194
aamp	587.354	0.512957	0.0988902	5.18713	2.13555e-07	5.92187e-06	462.841	485.09	485.88	427.778	508.667	534.571	733.195	570.437	722.027	662.517	765.293	689.954
gbp2	297.079	-1.00097	0.192971	-5.18716	2.1352e-07	5.92187e-06	413.712	393.527	397.835	425.277	406.414	339.978	265.757	175.661	215.853	108.324	253.128	169.483
ddx10	178.082	0.803821	0.155157	5.1807	2.21056e-07	6.12057e-06	164.623	116.889	116.307	117.576	116.985	145.385	184.874	223.737	277.371	211.812	196.986	264.442
lpcat3	1403.65	1.03225	0.19937	5.17755	2.24824e-07	6.21547e-06	831.735	1018.88	565.23	1085.71	1226.17	801.857	1510.51	2124.58	1782.94	1568.76	1684.23	2643.22
eif4ebp1	524.395	0.559085	0.108032	5.17517	2.27706e-07	6.28565e-06	419.746	424.697	388.052	362.736	490.469	458.523	646.01	635.155	732.819	573.536	562.396	598.601
si:ch211-113d11.5	10980.5	-0.605587	0.117039	-5.17422	2.28871e-07	6.30827e-06	11688.2	12752.6	14872.1	12063.7	13399.5	14736.5	10486.4	9110.36	8610.36	7216.11	9465.2	7364.72
cyp2x9	1087.76	-1.3187	0.255169	-5.16795	2.3667e-07	6.51341e-06	986.015	1710.48	1968.52	678.775	1735.71	2238.94	834.035	610.192	545.028	595.781	619.523	530.086
mvk	320.09	2.22933	0.432064	5.15972	2.47318e-07	6.79621e-06	70.6759	100.33	209.787	128.417	93.5878	72.6927	167.017	316.191	643.241	437.164	1337.54	264.442
miox	2432.2	-1.13974	0.221084	-5.15526	2.53279e-07	6.94959e-06	2849.44	3793.05	2607.67	4035.12	4104.86	2684.04	1821.43	727.608	1321.02	1655.81	1725.6	1860.71
si:ch211-231f6.6	112.257	1.15362	0.22394	5.15145	2.58474e-07	7.08148e-06	55.1617	62.3409	48.9141	95.8957	97.9205	55.9175	155.463	107.246	168.365	136.372	172.363	191.12
trnau1apb	1191.09	0.516541	0.100282	5.15086	2.5929e-07	7.0932e-06	948.091	946.802	957.63	955.622	1116.12	956.189	1454.84	1457.99	1381.46	1152.88	1657.64	1307.79
hdac5	164.977	-0.74282	0.144353	-5.14587	2.6628e-07	7.27355e-06	217.199	220.141	153.264	212.638	212.306	223.67	132.353	112.793	115.481	115.094	156.604	108.181
prodha	6408.38	1.43831	0.279703	5.14226	2.71458e-07	7.40393e-06	1899.63	2134.2	2238.09	4176.05	4371.76	5908.24	10387.6	10752.3	8890.97	6443.34	7472.68	12225.6
mrpl12	580.108	0.595908	0.115992	5.13749	2.78431e-07	7.58279e-06	413.712	421.775	389.139	494.488	520.799	531.216	652.312	597.249	804.051	709.908	715.061	711.59
cdkn2aipnl	79.3066	1.038	0.202373	5.12916	2.91039e-07	7.91437e-06	55.1617	53.5742	35.8704	41.6938	48.527	77.1661	126.051	85.0571	115.481	91.8819	103.418	117.797
sertad2a	218.835	1.05191	0.205247	5.12512	2.97344e-07	8.07381e-06	174.966	155.852	83.6975	156.769	153.38	128.61	289.917	373.512	375.583	206.009	245.248	282.472
si:dkey-286j15.3	112.154	-1.19503	0.233266	-5.12303	3.0067e-07	8.15199e-06	161.175	87.6669	129.351	240.99	157.713	158.806	58.8237	59.1702	65.835	63.8337	69.9302	92.5548
trit1	155.851	1.02036	0.1992	5.12228	3.01871e-07	8.17243e-06	102.566	74.0298	78.2626	104.234	114.385	144.267	289.917	219.115	211.536	162.486	189.107	180.301
si:dkey-44g23.5	584.65	0.999425	0.195138	5.12164	3.02882e-07	8.18767e-06	470.598	364.305	221.744	456.964	428.077	395.896	680.674	872.76	883.916	614.158	625.432	1001.27
cdkal1	132.75	0.946749	0.184895	5.12048	3.0476e-07	8.22626e-06	75.8473	68.1854	77.1756	105.068	105.72	111.835	152.311	157.171	240.676	177.961	146.755	174.291
cart1	132.644	1.35472	0.264637	5.11915	3.06912e-07	8.27215e-06	76.7092	79.8743	64.1318	88.3908	110.052	26.8404	263.656	155.322	188.871	168.289	166.454	203.14
dnmt3bb.1	268.894	0.772883	0.15105	5.11673	3.10884e-07	8.35456e-06	266.327	179.23	182.613	183.453	170.711	209.131	301.471	394.776	395.01	358.823	306.314	278.866
tuft1a	258.856	-1.06972	0.209054	-5.11698	3.10459e-07	8.35456e-06	244.78	328.264	269.571	324.378	545.929	390.304	139.706	171.039	144.621	150.88	168.423	228.382
si:dkey-91m11.5	876.53	0.919796	0.179908	5.11261	3.17744e-07	8.52637e-06	512.831	597.109	388.052	635.413	619.586	884.615	1200.63	1357.22	1131.07	946.867	988.872	1256.1
si:dkey-177p2.6	256.662	1.28953	0.252363	5.10984	3.22437e-07	8.62836e-06	222.37	198.712	148.916	124.247	138.649	60.3909	487.396	337.455	309.748	337.545	346.696	367.815
znf622	378.921	0.653315	0.127855	5.10981	3.22489e-07	8.62836e-06	339.589	298.067	239.136	255.166	297.228	337.742	484.245	465.965	527.76	368.495	454.054	479.602
gcshb	2345.17	0.464908	0.0910147	5.10805	3.25503e-07	8.69627e-06	1895.32	2187.78	1840.26	1870.38	1974.88	2054.41	2995.8	2682.07	2860.05	2206.13	2803.12	2771.83
kdm2aa	511.402	0.679281	0.133026	5.10636	3.28424e-07	8.76149e-06	474.046	389.631	369.573	366.905	362.219	397.014	763.657	644.4	691.807	588.044	630.357	459.168
LOC103910274	1143.72	0.527069	0.10329	5.10282	3.34635e-07	8.91417e-06	1030.83	987.714	859.801	886.41	1069.33	786.2	1268.91	1420.08	1519.6	1195.43	1322.76	1377.5
hps5	266.738	-0.682638	0.133788	-5.1024	3.35377e-07	8.92094e-06	342.175	336.056	290.224	399.426	294.628	307.546	184.874	166.416	236.359	201.173	197.971	244.008
urb1	239.966	0.745947	0.146221	5.10151	3.36953e-07	8.94983e-06	196.513	177.282	117.394	215.974	201.907	164.397	287.816	275.511	341.047	304.661	301.389	295.694
diexf	146.665	0.915647	0.17962	5.0977	3.4381e-07	9.1187e-06	131.871	109.097	90.2194	94.228	95.3209	88.3496	233.194	183.982	254.706	172.158	156.604	150.251
nsun2	156.378	0.862257	0.169186	5.09649	3.46005e-07	9.16361e-06	139.628	104.226	88.0454	140.091	86.6553	106.243	175.421	204.322	252.547	211.812	181.228	186.312
pitpnaa	389.916	1.00888	0.198031	5.09456	3.49559e-07	9.23098e-06	190.48	217.219	216.309	279.348	351.821	297.481	364.497	503.871	605.466	409.116	559.442	683.944
porb	14073.5	0.4856	0.0953133	5.09478	3.49145e-07	9.23098e-06	10581.6	11072.3	10553.5	11291.5	13415.1	13448.2	16508.4	15057.9	18114.3	15059	16639.4	17140.7
pafah1b2	28.6079	-1.49017	0.292549	-5.09374	3.51075e-07	9.25763e-06	46.5427	43.8334	40.2183	36.6905	42.4611	43.6156	18.9076	11.0944	12.9512	27.081	7.87946	12.0201
dhx15	863.791	0.5025	0.098739	5.08918	3.59616e-07	9.46919e-06	649.873	719.843	608.709	746.319	722.705	842.117	899.162	966.138	1072.79	1105.48	1004.63	1027.72
pik3r2	348.353	-0.630697	0.124008	-5.08593	3.65837e-07	9.61914e-06	443.879	376.968	447.836	421.941	455.807	394.778	253.152	281.983	268.736	344.315	281.691	209.15
eif3d	2495.15	0.375987	0.0739412	5.08495	3.6773e-07	9.65501e-06	2176.3	2058.22	2118.52	2019.65	2238.31	2421.23	3122.91	2582.22	2825.51	2840.6	2827.74	2710.53
ifrd2	877.315	0.570538	0.11224	5.08318	3.71161e-07	9.73112e-06	828.287	713.998	709.798	666.267	727.038	589.37	1032.57	1104.82	1247.63	894.639	954.4	1058.97
strn3	1846.51	0.810977	0.159651	5.07968	3.78069e-07	9.89804e-06	1246.31	1358.84	1215.24	1079.04	1831.03	1314.06	2664.92	2304.86	2960.42	2411.17	2011.23	1760.94
smco4	239.733	-0.946117	0.186314	-5.07807	3.81293e-07	9.96818e-06	348.208	255.208	365.225	222.645	357.887	345.57	153.362	134.057	180.237	178.928	217.67	117.797
rbbp9	154.554	0.752789	0.148307	5.07589	3.85697e-07	1.00689e-05	125.838	91.5632	107.611	122.58	118.718	124.137	232.143	163.643	200.743	229.221	171.378	167.079
chd3	216.596	-0.527674	0.103996	-5.07399	3.89568e-07	1.01554e-05	270.637	244.493	258.701	245.159	230.503	285.179	196.429	164.567	168.365	176.994	169.408	188.716
khdrbs1a	4566.28	0.573472	0.113213	5.06541	4.07523e-07	1.06084e-05	3757.89	4052.16	3447.9	3124.53	4363.1	3276.77	6173.33	5819.94	5313.21	4546.7	5777.61	5142.2
ecd	111.589	0.826141	0.163124	5.0645	4.09479e-07	1.06441e-05	92.2234	66.2372	84.7845	89.2247	88.3884	61.5092	135.504	152.548	158.652	155.716	149.71	104.575
slc30a4	369.878	0.563972	0.111366	5.06412	4.10296e-07	1.06502e-05	282.704	281.508	321.746	321.876	291.162	291.889	556.724	388.304	401.486	434.263	446.174	420.703
ppie	106.256	0.928654	0.183472	5.06155	4.1586e-07	1.07793e-05	92.2234	65.2631	56.523	58.3713	99.6536	65.9826	141.807	153.473	144.621	136.372	109.328	151.453
bzw1a	976.676	0.471006	0.0930742	5.06054	4.18069e-07	1.08212e-05	767.954	733.48	772.843	772.169	888.217	978.556	1031.51	1172.31	1208.77	1148.04	1113.96	1132.29
zgc:110046	205.546	0.71554	0.141445	5.05879	4.21918e-07	1.09054e-05	195.652	126.63	143.481	153.433	165.512	147.622	264.706	255.171	319.462	233.09	222.595	239.2
myl7	754.638	-2.05751	0.406924	-5.05624	4.27605e-07	1.10368e-05	366.308	1088.04	569.578	2344.86	2077.13	855.538	157.563	306.021	168.365	293.055	458.979	370.219
lnx2b	1741.28	0.89989	0.178128	5.05193	4.37371e-07	1.12729e-05	1058.41	1117.27	1307.64	1092.38	1519.07	1196.63	3233.2	2718.13	1948.07	1626.79	2298.83	1778.97
th2	96.406	1.65042	0.327117	5.04535	4.52691e-07	1.16514e-05	20.6856	35.0668	68.4798	50.8664	47.6604	57.0358	121.849	65.6419	173.761	144.109	124.101	247.614
LOC557306	20.8898	1.70987	0.339001	5.04385	4.56266e-07	1.17269e-05	10.3428	5.84446	4.34792	13.342	12.9983	11.1835	21.0084	31.4342	32.3779	26.1138	38.4124	43.2724
trrap	216.332	-1.00197	0.198721	-5.04207	4.60512e-07	1.18194e-05	212.89	250.338	238.049	305.199	311.093	413.789	127.101	109.095	119.798	147.978	185.167	175.493
smarca5	629.362	0.452941	0.0898426	5.0415	4.61894e-07	1.18382e-05	516.279	456.842	497.837	536.182	584.924	596.08	674.371	751.646	747.929	684.762	755.443	750.054
si:ch73-269m23.5	637.397	-0.812866	0.161284	-5.03997	4.65614e-07	1.19169e-05	731.754	710.102	703.276	808.859	1085.79	834.289	384.455	363.342	498.619	616.092	491.481	420.703
ap3m1	149.346	-0.787236	0.156224	-5.03915	4.67597e-07	1.19509e-05	170.656	191.893	219.57	155.101	240.902	156.569	102.941	101.699	128.432	104.455	120.162	99.7668
ptdss1a	329.375	0.78794	0.156404	5.03786	4.70764e-07	1.2015e-05	282.704	227.934	204.352	271.843	294.628	165.516	388.656	382.757	426.309	363.659	450.114	494.026
dhrs11b	1525.9	-0.591771	0.117512	-5.03585	4.75721e-07	1.21246e-05	1672.95	1978.35	1617.43	1656.08	2124.79	1958.23	1067.23	1337.8	1201.22	1043.58	1465.58	1187.59
mynn	55.5094	-1.09198	0.217018	-5.03175	4.86031e-07	1.23701e-05	93.0853	77.9261	83.6975	70.0456	64.1249	64.8643	38.8656	24.9624	30.2194	50.2932	40.3822	27.6462
elmod3	40.787	-1.19723	0.238031	-5.02972	4.91203e-07	1.24844e-05	69.814	57.4705	55.436	42.5277	59.7922	55.9175	16.8068	18.4907	23.7438	31.9169	33.4877	24.0402
pof1b	488.166	-0.617643	0.122836	-5.02821	4.95083e-07	1.25655e-05	517.141	578.601	578.274	518.671	748.702	605.027	443.278	368.889	384.218	325.939	416.626	372.623
dpp3	335.617	-0.875353	0.17412	-5.0273	4.97424e-07	1.26074e-05	484.388	384.76	288.05	524.508	449.741	474.18	160.715	223.737	252.547	251.466	258.052	275.26
ehd2b	169.387	0.699907	0.139261	5.02587	5.01156e-07	1.26844e-05	99.9805	120.785	142.394	142.593	146.448	123.018	216.387	210.794	197.505	237.926	226.534	168.281
zgc:92275	1388.43	-0.677102	0.134782	-5.02368	5.06908e-07	1.28122e-05	1599.69	1806.91	1888.08	1602.71	1782.5	1570.16	1085.09	1356.29	1015.59	855.952	842.117	1256.1
slc7a2	7500.25	0.756224	0.15064	5.02008	5.16512e-07	1.30369e-05	5348.1	5004.81	4332.7	5466.89	7014.75	6301.9	9797.29	11193.3	9654.01	7281.88	7705.13	10902.2
rpf1	168.688	0.867583	0.17298	5.01551	5.28935e-07	1.33321e-05	134.457	94.4854	89.1324	105.068	129.116	164.397	238.446	228.36	239.596	192.468	174.333	234.392
max	684.371	0.598299	0.119359	5.0126	5.37005e-07	1.35169e-05	466.288	559.12	614.144	525.342	616.119	486.482	857.145	802.495	942.196	795.987	899.243	647.883
cyp2u1	554.046	-0.788784	0.157481	-5.00877	5.4779e-07	1.37694e-05	834.32	676.983	741.321	628.742	770.366	558.057	514.707	353.172	347.523	303.694	452.084	467.582
prelid1a	1061.17	0.506525	0.101155	5.00741	5.51669e-07	1.38478e-05	749.854	880.565	956.543	829.706	986.138	857.774	1227.94	1074.31	1370.66	1140.3	1368.07	1292.16
pcdh12	85.1756	-1.03705	0.20715	-5.00629	5.54886e-07	1.39094e-05	109.461	116.889	140.22	102.567	77.1232	142.03	66.1766	61.0192	61.518	62.8665	41.3672	40.8683
srprb	696.721	0.645883	0.12907	5.00414	5.6113e-07	1.40467e-05	536.964	443.205	607.622	471.14	616.119	586.015	932.775	935.628	961.623	733.121	844.087	692.358
slc43a1b	1427.19	0.834331	0.166793	5.00219	5.66823e-07	1.41698e-05	950.677	1127.98	1083.72	818.866	983.538	1189.92	2707.99	1841.67	1707.39	1489.45	1395.65	1829.46
camk1gb	527.373	-1.414	0.282724	-5.00133	5.69363e-07	1.42138e-05	1055.83	873.747	767.408	587.049	700.175	617.329	119.748	236.681	453.29	435.23	212.745	269.25
efr3a	541.717	-1.00206	0.200613	-4.995	5.88344e-07	1.46677e-05	700.726	627.305	1051.11	724.638	506.067	726.927	378.152	441.927	243.913	287.252	457.994	354.593
si:dkey-76k16.6	237.339	-0.761881	0.152611	-4.99231	5.96604e-07	1.48533e-05	317.18	312.679	245.658	254.332	337.089	325.44	170.168	186.756	129.512	179.895	229.489	159.867
cmss1	163.533	0.819912	0.164265	4.99141	5.99396e-07	1.49025e-05	121.528	128.578	96.7413	109.238	162.912	89.468	192.227	196.926	240.676	212.779	233.429	177.897
tsta3	265.868	-0.538154	0.107932	-4.98607	6.16214e-07	1.52999e-05	304.251	349.693	305.441	326.879	321.491	280.706	201.681	198.775	187.792	238.893	234.414	240.402
naprt	375.423	0.730382	0.146515	4.98504	6.19481e-07	1.53601e-05	254.261	306.834	218.483	336.052	315.425	261.694	347.69	441.927	557.979	488.425	478.677	497.632
lman1	1630.96	-0.616309	0.123646	-4.98448	6.21283e-07	1.53839e-05	1691.05	1847.82	2189.18	1741.97	2306.77	2067.83	1176.47	1336.88	1255.18	1024.24	1450.81	1483.28
LOC794598	473.535	0.706734	0.141837	4.98273	6.26918e-07	1.55024e-05	343.037	338.979	314.137	346.892	452.341	362.345	714.287	607.419	596.832	427.493	536.788	641.873
notch3	519.51	-0.428859	0.086104	-4.98071	6.33504e-07	1.56441e-05	542.998	674.061	551.099	572.873	641.249	594.962	471.64	454.871	438.181	444.902	420.566	426.714
snx9a	305.929	-0.686167	0.137882	-4.97648	6.47514e-07	1.59685e-05	362.86	437.36	401.096	338.554	393.415	331.032	182.773	247.775	247.151	198.271	296.465	234.392
ccdc43	299.292	0.502653	0.10113	4.97034	6.68348e-07	1.64601e-05	282.704	260.078	205.439	256.834	246.101	232.617	356.093	326.36	366.949	330.775	369.35	358.199
si:zfos-411a11.2	113.794	-2.73822	0.55124	-4.96737	6.78663e-07	1.66916e-05	189.618	248.39	175.004	46.697	75.3901	452.932	12.6051	48.0758	36.6949	10.639	61.0658	8.41407
ncor1	1095.82	-0.521894	0.105096	-4.96586	6.83971e-07	1.67996e-05	1189.42	1329.61	1503.29	1167.43	1276.43	1287.22	829.834	842.25	851.538	963.309	1093.28	816.165
ppp1r15b	290.565	0.67982	0.13692	4.9651	6.86659e-07	1.6843e-05	202.547	255.208	195.656	222.645	278.164	184.528	430.673	368.889	369.108	317.234	317.148	344.977
pgm3	117.649	-1.25364	0.252619	-4.96256	6.957e-07	1.70419e-05	149.971	195.789	172.83	161.772	175.91	138.675	26.2606	71.1891	61.518	75.4399	110.312	72.1206
cbwd	156.638	0.656166	0.13226	4.96118	7.00654e-07	1.71402e-05	144.799	113.967	101.089	110.072	118.718	140.912	176.471	211.718	184.554	193.436	172.363	211.554
chchd4a	252.734	0.599703	0.120947	4.9584	7.10768e-07	1.73644e-05	216.337	186.049	179.352	186.788	246.101	189.001	303.572	294.002	302.194	288.219	275.781	365.411
stard9	114.347	-0.858815	0.173278	-4.95629	7.18532e-07	1.75306e-05	125.838	174.36	156.525	130.918	154.246	143.149	50.4203	94.3025	99.2922	80.2757	84.7042	78.1306
znf706	545.518	0.473676	0.0955834	4.95563	7.20968e-07	1.75666e-05	471.46	450.997	480.445	374.41	513.866	449.577	694.329	631.457	630.289	626.731	577.17	645.479
c1qbp	780.131	0.575625	0.116163	4.95531	7.22143e-07	1.75718e-05	624.016	569.835	519.577	598.723	710.574	735.874	1017.86	819.137	1038.25	972.014	814.539	941.174
mrps18b	300.356	0.658967	0.133051	4.95275	7.3173e-07	1.77814e-05	250.813	260.078	206.526	237.655	238.302	202.421	345.589	306.021	474.876	368.495	324.043	389.451
scarb2a	5334.71	0.8046	0.162474	4.95218	7.33884e-07	1.78101e-05	3488.11	4084.3	4695.76	3779.96	4410.76	2848.44	7335.1	7045.87	7367.05	5952.01	8367	4642.16
sept9a	281.095	-0.973899	0.196859	-4.94719	7.52928e-07	1.8248e-05	410.265	440.283	321.746	383.583	392.549	287.416	195.379	240.379	119.798	174.092	261.007	146.645
naa15b	435.881	0.570367	0.115334	4.94533	7.60134e-07	1.83983e-05	405.955	401.32	297.833	344.391	337.089	317.611	565.127	554.72	563.375	482.622	522.999	437.532
lmtk2	1095.69	-0.571061	0.115716	-4.93501	8.01457e-07	1.93728e-05	1120.47	1259.48	1202.2	1276.66	1529.47	1469.51	731.094	869.986	1016.67	833.707	850.982	988.052
zcchc4	51.276	1.08238	0.219405	4.93325	8.08718e-07	1.95225e-05	35.3379	37.0149	41.3053	27.5179	19.0642	38.0239	67.227	72.1136	73.3899	77.3742	51.2165	75.7266
ccnl1b	769.037	0.738562	0.149756	4.93178	8.14822e-07	1.96439e-05	530.069	562.042	444.575	537.016	742.636	641.933	1151.26	1054.89	848.301	820.167	1085.4	810.155
arl6ip1	2449.15	0.706105	0.14319	4.93124	8.17102e-07	1.96571e-05	2177.16	1644.24	1557.64	1786.16	1903.82	2099.14	3914.92	3160.06	2519	2627.82	2544.08	3455.78
hectd4	395.541	-0.593051	0.120267	-4.93114	8.17521e-07	1.96571e-05	498.179	441.257	465.228	488.651	480.071	480.89	227.942	305.096	302.194	375.265	342.756	338.967
zmynd19	284.221	1.16407	0.236139	4.92958	8.24057e-07	1.97882e-05	172.38	199.686	234.788	119.244	203.64	123.018	469.539	441.003	494.302	249.532	451.099	252.422
atf6b_1	368.628	0.686908	0.139625	4.91967	8.66889e-07	2.07894e-05	252.537	286.379	354.356	267.674	299.827	234.853	380.253	511.267	488.906	383.002	537.773	426.714
tefb	129.53	1.12441	0.2287	4.91656	8.80801e-07	2.10954e-05	38.7855	96.4336	105.437	95.8957	64.9915	88.3496	155.463	194.152	179.158	167.322	226.534	141.837
eif4e1c	1160.01	0.533591	0.108557	4.9153	8.8648e-07	2.12036e-05	884.31	906.865	782.626	1011.49	1182.85	917.047	1294.12	1328.56	1542.27	1358.88	1301.1	1409.96
nop14	197.187	0.669561	0.13632	4.91168	9.02976e-07	2.15699e-05	112.047	160.723	160.873	160.104	164.645	155.451	206.933	251.473	291.401	218.582	247.218	236.796
zgc:194285	63.4716	-0.898603	0.183068	-4.90859	9.17352e-07	2.18847e-05	103.428	74.0298	67.3928	85.0553	79.7229	86.1129	47.269	41.604	46.4083	40.6215	55.1562	34.8583
lmna	250.703	-1.03797	0.211513	-4.90738	9.23025e-07	2.19627e-05	255.985	256.182	343.486	326.879	525.131	315.375	125	136.831	210.456	163.453	207.821	141.837
mettl22	50.0826	-1.4576	0.29702	-4.90742	9.22836e-07	2.19627e-05	54.2998	98.3817	76.0886	55.0358	93.5878	63.7459	18.9076	24.9624	17.2682	28.0482	50.2316	20.4342
rpia	523.184	1.04191	0.212361	4.90633	9.27941e-07	2.2051e-05	402.508	408.138	236.962	371.909	421.145	210.25	540.968	913.44	835.349	527.112	679.603	730.822
pcyox1l	182.306	1.10924	0.226175	4.90436	9.37335e-07	2.22453e-05	93.9472	131.5	120.655	119.244	124.784	102.888	109.244	299.549	280.608	240.827	313.209	251.22
LOC101882795	76.4227	-1.42244	0.290275	-4.90031	9.56867e-07	2.26794e-05	113.771	96.4336	75.0016	177.616	129.116	76.0478	48.3194	36.9814	22.6645	54.1619	58.111	28.8482
ece1	396.499	1.04794	0.213929	4.89856	9.65403e-07	2.2852e-05	244.78	338.005	168.482	311.036	237.436	250.51	546.22	688.778	604.387	343.348	383.139	641.873
fpgs	1224.5	0.904123	0.184675	4.89574	9.79358e-07	2.31524e-05	796.397	769.52	696.754	720.469	1052.86	1081.44	2026.26	1916.56	1393.33	1041.65	1417.32	1781.38
iba57	81.0834	-0.885628	0.180914	-4.8953	9.81569e-07	2.31747e-05	72.3997	109.097	94.5673	107.57	137.782	109.598	56.7228	59.1702	59.3595	51.2604	54.1713	61.3025
LOC101886482	46.4962	1.27918	0.261447	4.89268	9.94736e-07	2.34552e-05	18.0999	32.1445	33.6964	31.6873	19.9307	27.9587	63.0253	56.3966	44.2498	87.046	89.6289	54.0904
eif2s1a	517.101	0.513061	0.104883	4.89175	9.99439e-07	2.35358e-05	424.055	408.138	405.444	470.306	462.739	383.594	588.237	571.362	687.49	501.965	653.995	647.883
pdss1	187.5	0.823926	0.168445	4.89137	1.00138e-06	2.35511e-05	130.147	147.086	109.785	153.433	150.78	119.663	223.74	156.246	288.163	279.514	246.233	245.21
iscub	423.564	0.459304	0.0939622	4.88817	1.01775e-06	2.39054e-05	348.208	396.449	335.877	311.87	382.15	365.7	504.203	455.795	474.876	457.475	541.713	508.45
cyp51	11482.7	1.62091	0.331644	4.88749	1.0213e-06	2.39578e-05	2721.02	5096.37	9812.17	5858.81	6549.41	3771.08	11645	12101.2	23102.7	15489.4	32094	9551.17
uprt	119.224	0.816127	0.167125	4.88333	1.0431e-06	2.4438e-05	81.8806	73.0557	119.568	70.0456	84.9222	89.468	153.362	145.152	172.682	136.372	125.086	179.099
zgc:162198	611.336	1.28424	0.263077	4.8816	1.05226e-06	2.46211e-05	318.903	413.008	188.048	421.107	453.207	339.978	1234.25	541.777	1203.38	555.16	681.573	985.648
dgkzb	77.1232	-1.26348	0.258909	-4.88002	1.06077e-06	2.47883e-05	92.2234	107.148	105.437	139.257	129.983	79.4028	35.7144	31.4342	44.2498	46.4245	81.7494	32.4543
nadka	68.3143	1.05816	0.216937	4.87774	1.07306e-06	2.50116e-05	39.6474	57.4705	45.6532	45.0293	45.9273	32.4321	100.841	89.6798	74.4691	106.39	122.132	60.1005
sc5d	1894.25	1.44056	0.295327	4.87786	1.07242e-06	2.50116e-05	530.069	1049.08	1196.77	776.338	1429.81	1138.48	1586.14	2391.77	2885.95	2293.18	5432.89	2020.58
phf19	137.796	-0.982703	0.201572	-4.87518	1.08707e-06	2.53059e-05	210.304	163.645	148.916	163.44	202.773	208.013	102.941	76.7363	69.0728	116.061	63.0357	128.615
nop10	141.602	0.959688	0.196948	4.8728	1.10025e-06	2.55476e-05	130.147	78.9002	94.5673	113.407	87.5219	71.5744	207.984	193.228	183.475	243.729	130.011	164.675
si:dkey-15f17.8	57.2524	1.34784	0.276598	4.87291	1.09968e-06	2.55476e-05	36.1998	33.1186	36.9573	33.355	34.6621	19.0119	147.059	57.3211	86.341	72.5383	67.9603	62.5045
cobll1b	1195.21	0.86791	0.178186	4.87082	1.11139e-06	2.57735e-05	964.467	884.461	1017.41	628.742	766.9	815.277	2115.55	1617.01	1261.66	1155.78	1266.62	1848.69
hdac6	82.4013	-0.868741	0.178366	-4.87056	1.1128e-06	2.57736e-05	125.838	106.174	96.7413	99.2312	102.253	109.598	61.9749	73.0382	45.329	50.2932	73.8699	44.4744
srfbp1	177.3	0.904154	0.18566	4.86993	1.11636e-06	2.58232e-05	114.633	116.889	110.872	127.583	136.049	135.32	300.421	271.813	242.834	176.994	251.158	143.039
dhrs4	1344.12	0.529252	0.108737	4.86726	1.13159e-06	2.61424e-05	981.705	1135.77	898.933	1155.75	1245.24	1183.21	1667.02	1659.54	1745.17	1371.46	1423.23	1662.38
n4bp3	69.7878	-0.9585	0.197008	-4.86528	1.14295e-06	2.63715e-05	103.428	103.252	91.3064	80.8859	91.8547	82.7579	40.9665	56.3966	62.5972	56.0963	35.4576	32.4543
spsb3a	47.8608	-1.52792	0.314334	-4.86082	1.16902e-06	2.69391e-05	55.1617	73.0557	97.8282	78.3843	47.6604	73.8111	16.8068	10.1699	36.6949	29.9825	18.7137	36.0603
wdr55	89.6299	1.17548	0.242522	4.8469	1.25403e-06	2.88616e-05	68.0902	43.8334	51.0881	35.0228	64.1249	68.2193	174.37	118.34	120.877	152.814	77.8097	100.969
frya	3378.08	1.38314	0.285649	4.84208	1.28489e-06	2.95348e-05	1390.25	1661.77	1343.51	1601.88	3124.79	2111.44	5737.41	4521.9	3156.84	2609.45	4705.02	8572.74
cdk12	690.459	0.415013	0.0857413	4.84029	1.29648e-06	2.97636e-05	599.883	624.383	526.099	556.195	584.924	660.945	752.102	768.288	820.24	851.116	827.343	713.994
hacd1	54.8004	1.45987	0.301634	4.83986	1.29929e-06	2.97824e-05	21.5475	41.8853	36.9573	17.5114	39.8615	17.8936	107.143	102.623	76.6277	74.4727	77.8097	43.2724
odc1	1636.53	0.795682	0.164408	4.83967	1.30056e-06	2.97824e-05	1010.15	1229.28	1140.24	1186.61	1671.58	939.414	2686.98	2247.54	1827.19	1686.76	2207.23	1805.42
casc3	469.749	0.52798	0.109226	4.83381	1.33942e-06	3.06339e-05	418.884	453.92	338.051	359.4	354.42	383.594	620.8	530.682	621.655	524.21	539.743	491.622
hccsa.1	103.675	0.757424	0.156734	4.83255	1.34792e-06	3.07899e-05	69.814	80.8484	78.2626	69.2117	81.456	82.7579	122.899	121.114	143.542	94.7834	146.755	152.655
ccnt2b	599.338	0.556381	0.115167	4.83107	1.35803e-06	3.08698e-05	495.593	549.379	368.486	431.114	562.393	503.257	778.363	702.646	662.667	687.663	726.88	723.61
si:dkey-172m14.1	141.005	-0.948867	0.196403	-4.83123	1.35693e-06	3.08698e-05	177.552	235.727	195.656	162.606	188.909	154.332	64.0758	76.7363	88.4996	107.357	140.845	99.7668
ubap2l	716.411	0.404675	0.0837556	4.83162	1.35427e-06	3.08698e-05	562.821	654.579	606.535	645.42	665.513	563.648	853.993	882.93	741.454	792.118	778.097	849.821
zgc:77056	99.7705	0.676405	0.140012	4.83105	1.35818e-06	3.08698e-05	74.1235	60.3927	80.4365	86.7231	81.456	77.1661	138.656	118.34	123.036	124.766	108.343	123.807
arhgap12b	331.549	-0.883366	0.182903	-4.82969	1.36743e-06	3.10416e-05	453.36	572.757	361.964	447.791	377.817	365.7	347.69	232.058	189.95	188.6	202.896	237.998
zgc:194469	41.0871	-1.12637	0.23326	-4.82881	1.37352e-06	3.11411e-05	72.3997	67.2113	43.4792	60.0391	51.9932	42.4973	18.9076	23.1133	31.2986	26.1138	29.548	26.4442
gba2	208.176	-0.945867	0.196008	-4.82566	1.39539e-06	3.15976e-05	367.17	224.038	273.919	278.514	330.157	169.989	170.168	120.189	164.048	144.109	142.815	112.989
rims2b	402.868	-0.946871	0.196368	-4.82191	1.42189e-06	3.2158e-05	513.693	471.453	361.964	471.14	693.243	671.01	375.001	262.568	261.182	254.368	191.077	307.715
mrpl28	294.048	0.503829	0.104518	4.82052	1.43185e-06	3.23432e-05	271.499	248.39	252.179	212.638	252.167	221.433	349.791	307.87	358.315	370.429	311.239	372.623
wdr74	113.309	0.907875	0.188415	4.81848	1.44653e-06	3.26344e-05	118.08	82.7965	60.8709	75.0488	65.8581	69.3377	128.152	159.944	183.475	141.208	148.725	126.211
slc25a16	219.896	0.583458	0.121146	4.81616	1.46344e-06	3.29751e-05	169.795	191.893	200.004	162.606	151.647	181.173	272.059	245.926	278.45	294.022	214.715	276.462
srsf11	1690.62	0.34804	0.0722845	4.81487	1.47295e-06	3.31487e-05	1371.28	1501.05	1608.73	1431.76	1522.53	1493	2000	1864.78	1969.65	1799.92	2019.11	1705.65
nav2a	112.401	-0.775964	0.161303	-4.81061	1.50472e-06	3.3822e-05	119.804	168.515	135.873	147.596	119.584	159.924	90.3363	80.4345	102.53	65.7681	71.9001	86.5447
mgst1.2	2595.17	-0.839633	0.174756	-4.80461	1.55056e-06	3.48095e-05	3386.41	3049.83	2282.66	3297.98	4789.44	3170.52	1614.5	1772.33	1935.12	1458.5	2034.87	2349.93
rbm39a	1422.99	0.414909	0.0863977	4.80231	1.56842e-06	3.51672e-05	1078.24	1333.51	1291.33	1086.54	1266.03	1264.85	1754.21	1678.95	1613.5	1444	1668.48	1596.27
LOC100006777	48.9571	4.64782	0.970117	4.79098	1.65966e-06	3.71673e-05	0	7.79261	0	11.6743	1.73311	1.11835	81.9329	171.963	147.859	5.80307	97.5083	60.1005
hsd17b12a	266.576	1.43805	0.300339	4.7881	1.68367e-06	3.7659e-05	107.738	187.023	113.046	98.3973	238.302	117.427	176.471	442.852	581.723	288.219	347.681	500.036
kdm7aa	279.023	1.2385	0.258818	4.78521	1.70806e-06	3.81578e-05	120.666	155.852	239.136	116.743	180.243	184.528	224.79	386.455	376.663	299.825	389.048	674.328
cubn	136.351	-4.89411	1.02429	-4.77806	1.76996e-06	3.94925e-05	12.9285	665.294	718.494	9.17263	152.513	24.6037	6.30253	2.7736	18.3475	14.5077	8.86439	2.40402
sars	1575.3	0.427826	0.0895448	4.77778	1.77238e-06	3.94981e-05	1361.8	1163.05	1257.64	1364.22	1385.62	1527.67	1695.38	1663.24	2051.68	1788.31	1775.83	1869.13
eef1e1	181.414	-0.887623	0.185851	-4.77598	1.78833e-06	3.98051e-05	237.023	179.23	216.309	230.984	290.295	258.339	93.4876	87.8307	134.908	148.945	134.936	164.675
ptprda	5500.71	0.955609	0.200141	4.77467	1.80003e-06	4.00168e-05	4451.72	3767.73	3641.38	2905.22	3945.42	3745.35	8983.21	10903	7041.11	4411.3	6443.43	5769.65
prmt6	87.0879	1.19562	0.250425	4.77436	1.80278e-06	4.00291e-05	74.1235	75.978	39.1313	32.5212	60.6587	34.6688	164.916	122.963	110.085	119.93	110.312	99.7668
nnt	1412.42	-0.645049	0.135131	-4.77351	1.8104e-06	4.01496e-05	1665.19	1781.59	1451.12	1715.28	1763.44	1960.47	779.413	1008.67	1222.8	1090.98	1149.42	1360.68
wdr4	85.0272	1.18047	0.247369	4.77212	1.82296e-06	4.03791e-05	45.6808	50.652	39.1313	45.8632	45.9273	86.1129	73.5296	119.265	150.018	150.88	123.117	90.1507
tcp11l2	438.535	1.13886	0.23879	4.76929	1.84879e-06	4.09016e-05	315.456	336.056	361.964	214.306	211.439	204.658	1019.96	630.532	545.028	555.16	447.159	420.703
si:dkeyp-13a3.10	11.7245	-4.1918	0.879366	-4.76685	1.87129e-06	4.13495e-05	2.5857	56.4964	29.3485	25.0163	16.4645	3.35505	1.05042	0.924534	1.07926	0	1.96986	2.40402
sppl2	234.407	0.604712	0.126873	4.76628	1.87655e-06	4.14155e-05	213.751	157.8	191.309	175.948	198.441	177.818	300.421	309.719	278.45	216.648	283.661	308.917
cpt2	771.934	-0.610306	0.128079	-4.76506	1.88796e-06	4.16171e-05	777.435	997.454	868.497	1024.83	1039	889.088	543.068	494.626	730.661	607.388	719.001	572.157
si:ch211-114c12.2	849.378	0.512719	0.107668	4.76203	1.91652e-06	4.21958e-05	661.94	715.946	631.536	706.293	750.435	734.756	1071.43	1128.86	961.623	868.526	1136.61	824.579
znf318	643.027	0.3524	0.0740701	4.75766	1.95851e-06	4.30683e-05	548.169	579.576	520.664	603.726	553.728	582.66	754.203	735.004	767.356	662.517	709.151	699.57
emg1	112.289	0.870703	0.183133	4.75449	1.98947e-06	4.36966e-05	59.4712	93.5113	97.8282	71.7133	56.326	99.5331	139.706	157.171	137.066	173.125	130.996	131.019
thnsl1	118.608	0.768652	0.16171	4.75326	2.00161e-06	4.39104e-05	93.0853	96.4336	79.3496	95.8957	64.1249	97.2964	161.765	120.189	178.078	154.748	126.071	156.261
zdhhc12a	58.8234	-0.983285	0.206894	-4.75261	2.00805e-06	4.39989e-05	74.1235	86.6928	67.3928	73.3811	90.9881	74.9294	30.4622	33.2832	49.6461	36.7528	30.5329	57.6965
setd1ba	534.475	0.694857	0.146335	4.74841	2.05019e-06	4.47613e-05	353.379	464.635	459.793	342.723	370.018	460.76	589.287	873.685	732.819	593.847	601.794	570.955
slc25a48	5207.18	-1.30994	0.275861	-4.74856	2.04868e-06	4.47613e-05	5750.6	4919.09	4597.93	7438.17	9975.76	11844.4	2484.25	2302.09	2973.37	3391.89	1901.9	4906.6
zgc:56676	652.506	0.55392	0.116645	4.74876	2.04666e-06	4.47613e-05	495.593	452.946	504.359	532.013	627.385	559.175	705.884	702.646	932.483	794.053	684.528	839.003
tspan33a	873.85	1.17002	0.246543	4.74571	2.07775e-06	4.53088e-05	348.208	365.279	545.664	456.13	756.501	754.886	1313.03	1373.86	1076.03	977.817	766.277	1752.53
ndc1	230.703	0.544672	0.1148	4.74453	2.08986e-06	4.55186e-05	162.899	191.893	206.526	200.13	164.645	201.303	296.219	277.36	256.865	306.595	238.354	265.644
gigfy2	756.308	0.463486	0.0978066	4.7388	2.14984e-06	4.67692e-05	672.283	693.542	585.882	641.25	670.712	550.228	949.582	853.345	930.325	814.364	959.324	754.862
nrbf2a	38.1936	1.72008	0.363051	4.73783	2.16022e-06	4.69391e-05	9.48091	7.79261	31.5224	20.8469	16.4645	21.2486	73.5296	76.7363	69.0728	63.8337	30.5329	37.2623
ets2	331.212	0.863848	0.182359	4.73708	2.16815e-06	4.70556e-05	175.828	233.778	213.048	276.013	306.76	203.54	461.135	500.173	467.321	299.825	499.361	337.765
gmps	560.872	0.674734	0.142463	4.7362	2.17759e-06	4.72044e-05	422.332	455.868	508.707	368.573	498.268	338.86	852.943	691.551	724.185	683.795	648.086	537.298
srsf4	594.895	0.323134	0.0682364	4.73551	2.185e-06	4.73089e-05	511.969	526.975	533.707	506.996	558.927	533.453	704.833	642.551	625.972	671.221	676.649	645.479
dhps	284.132	0.691164	0.146079	4.73145	2.22924e-06	4.82095e-05	239.608	189.945	194.569	196.795	207.973	275.114	338.236	295.851	451.132	304.661	335.862	379.835
dnaja3a	674.204	0.584185	0.123485	4.73083	2.23603e-06	4.82992e-05	501.626	562.042	431.531	545.355	636.917	558.057	848.741	819.137	866.648	704.105	672.709	943.578
trim2b	80.704	-0.915104	0.193518	-4.72878	2.25873e-06	4.86746e-05	89.6377	116.889	94.5673	103.401	84.9222	144.267	74.58	55.472	49.6461	50.2932	59.0959	45.6764
znf598	523.112	0.686343	0.145136	4.72896	2.25677e-06	4.86746e-05	495.593	413.983	320.659	320.208	378.684	477.535	620.8	799.722	595.753	596.749	674.679	582.975
plxnb1b	557.091	-0.521712	0.110344	-4.72805	2.26682e-06	4.87913e-05	690.383	684.776	632.623	687.114	655.981	588.252	381.303	526.06	466.242	384.937	460.948	526.48
edem3	773.611	0.494559	0.104607	4.72778	2.26993e-06	4.88009e-05	646.426	599.057	597.839	734.645	637.783	636.341	853.993	949.496	1083.58	765.038	839.162	939.972
ran	2549.2	0.327972	0.0693987	4.72592	2.29081e-06	4.91919e-05	2130.62	2118.62	2264.18	2231.45	2517.34	2300.45	2873.96	2582.22	2993.88	2819.32	2794.25	2964.16
itsn1	900.443	-0.475883	0.100827	-4.71982	2.36049e-06	5.06286e-05	1023.08	1076.35	992.413	978.97	1048.53	1167.56	610.295	833.005	731.74	706.04	860.831	776.498
ugt1a4	524.863	-1.10595	0.234505	-4.71608	2.4043e-06	5.15078e-05	641.254	601.005	504.359	632.078	1154.25	767.188	251.051	449.323	444.656	287.252	224.565	341.371
LOC797750	210.192	-0.979734	0.207981	-4.71069	2.46874e-06	5.28263e-05	183.585	263.001	352.182	286.853	245.235	344.452	103.992	200.624	134.908	144.109	157.589	105.777
waca	613.677	0.506044	0.107486	4.70798	2.50188e-06	5.34729e-05	493.007	560.094	481.532	494.488	482.67	531.216	914.918	683.231	690.728	623.83	716.046	692.358
mycb	1096.73	-1.06397	0.226044	-4.70691	2.51497e-06	5.36899e-05	1402.31	1520.53	2389.18	1356.72	1173.31	1061.31	963.237	771.986	562.296	542.587	899.243	518.066
mmaa	272.961	0.738254	0.156982	4.70278	2.56646e-06	5.47251e-05	188.756	241.571	186.961	180.951	237.436	191.238	295.169	336.53	461.924	265.007	316.163	373.825
dtnbp1a	198.029	-0.726777	0.154556	-4.70234	2.57199e-06	5.47792e-05	255.985	276.638	222.831	256	254.767	213.605	120.799	150.699	120.877	133.471	161.529	209.15
dap3	314.653	0.574413	0.122162	4.70206	2.57548e-06	5.47896e-05	229.266	285.404	191.309	262.671	285.096	261.694	383.404	330.059	413.358	364.626	361.47	407.481
arhgef2	73.3365	1.26285	0.268727	4.69938	2.60952e-06	5.53889e-05	36.1998	32.1445	67.3928	45.8632	45.0608	32.4321	47.269	106.321	107.926	131.536	111.297	116.595
cpsf3l	174.675	-0.590574	0.125671	-4.69937	2.60971e-06	5.53889e-05	193.928	223.064	214.135	217.642	205.373	205.776	120.799	127.586	143.542	129.602	181.228	133.423
tm7sf2	1497.56	1.39752	0.297407	4.69903	2.61399e-06	5.54154e-05	565.407	692.568	1421.77	677.941	669.846	918.165	1460.09	1749.22	2575.12	1960.47	4058.91	1221.24
rpp14	212.15	0.70223	0.149544	4.6958	2.65567e-06	5.62337e-05	187.894	166.567	154.351	155.101	153.38	150.977	245.799	241.303	365.87	206.976	263.962	253.624
znf143b	244.443	0.642125	0.136753	4.69552	2.65927e-06	5.62448e-05	203.409	221.115	197.83	214.306	180.243	127.492	282.564	308.794	327.017	289.186	307.299	274.058
mid1ip1b	1959.85	0.698826	0.14898	4.69073	2.72227e-06	5.75107e-05	1652.26	1600.41	1417.42	1292.51	1559.8	1442.67	2883.41	2964.06	1937.28	1891.8	2001.38	2875.21
hmgcs1	21350.3	1.71002	0.364865	4.68672	2.77614e-06	5.85811e-05	3968.19	10716.8	14939.5	9821.39	12850.1	7681.95	18449.6	21476	41280.7	30821.1	68942.3	15255.9
si:dkey-286h2.3	873.155	-0.684114	0.146058	-4.68386	2.81528e-06	5.92975e-05	880.001	1164.02	1244.59	1179.1	923.746	1065.79	701.682	574.136	593.595	553.226	701.272	896.699
tardbp	707.511	0.320766	0.0684847	4.68376	2.81658e-06	5.92975e-05	614.535	642.891	615.231	672.104	610.054	618.447	776.262	763.665	841.825	729.252	790.901	814.963
pvalb9	60.3922	-6.30157	1.34557	-4.68318	2.8246e-06	5.93978e-05	1.7238	361.382	179.352	18.3453	148.181	6.7101	1.05042	0	2.15853	5.80307	0	0
tpst1	1722.36	0.814642	0.173985	4.68225	2.83747e-06	5.96e-05	1327.33	1091.94	998.935	1049.85	1437.61	1585.82	2680.68	2540.62	2079.74	1636.46	1658.63	2580.72
ptk2ab	271.057	-1.05711	0.225939	-4.67874	2.88642e-06	6.05586e-05	516.279	447.101	368.486	259.335	330.157	275.114	271.009	181.209	166.206	120.897	143.8	173.089
tp53rk	133.515	0.888309	0.189997	4.67539	2.93398e-06	6.14858e-05	61.195	107.148	104.35	102.567	87.5219	99.5331	120.799	165.492	199.664	194.403	146.755	212.756
si:dkey-67c22.2	497.797	0.496775	0.106433	4.66748	3.04914e-06	6.38258e-05	414.574	380.864	436.966	362.736	430.677	452.932	637.606	644.4	616.259	474.884	566.336	555.329
pom121	370.302	0.663961	0.142296	4.66607	3.07011e-06	6.41914e-05	328.384	329.238	278.267	282.684	238.302	262.812	476.892	511.267	534.235	387.838	474.737	338.967
add1	290.769	-0.673222	0.14454	-4.6577	3.19766e-06	6.6726e-05	287.875	398.397	401.096	272.677	420.278	364.582	240.547	184.907	209.377	242.762	238.354	228.382
col5a1	260.18	1.81237	0.389117	4.65763	3.19864e-06	6.6726e-05	66.3664	80.8484	152.177	227.648	99.6536	64.8643	431.724	178.435	728.502	268.875	595.884	227.18
LOC568037	297.885	0.778861	0.167258	4.65664	3.21417e-06	6.69735e-05	162.037	248.39	271.745	238.488	208.839	187.883	340.337	504.796	328.096	359.79	411.702	312.523
slc16a12a	271.731	0.87678	0.188312	4.65601	3.22404e-06	6.71026e-05	174.966	217.219	153.264	215.14	189.775	199.066	476.892	424.361	328.096	340.447	209.791	331.755
pcyt1bb	3911.7	0.862693	0.185308	4.65545	3.2327e-06	6.72064e-05	2796.01	2955.35	2203.31	2730.94	3292.9	2675.09	4082.99	6094.53	5642.39	3540.84	3786.08	7139.94
erbb2ip	338.026	-0.516275	0.110935	-4.65385	3.25796e-06	6.76545e-05	367.17	406.19	398.922	420.273	441.942	353.399	233.194	313.417	281.688	315.3	274.796	250.018
apoa4b.1	13985.5	-1.07798	0.231788	-4.65072	3.30777e-06	6.86109e-05	26001	15051.4	14734	17378.8	21585.8	19129.4	10699.6	10378.8	8501.35	6788.62	4639.03	12938.4
mast3b	280.839	1.12147	0.241271	4.64816	3.34914e-06	6.93902e-05	106.876	186.049	157.612	181.785	209.706	219.197	378.152	377.21	280.608	221.484	481.632	569.753
fam193a	236.175	0.522873	0.112609	4.64325	3.42972e-06	7.09793e-05	229.266	207.478	163.047	202.632	172.444	186.764	289.917	287.53	267.657	278.547	253.128	295.694
knop1	145.348	0.75649	0.162977	4.6417	3.4556e-06	7.14339e-05	138.766	108.122	110.872	87.5569	101.387	101.77	169.118	167.341	224.487	150.88	221.61	162.271
fam57ba	154.83	0.875174	0.188621	4.63986	3.48647e-06	7.19906e-05	93.0853	94.4854	131.525	120.912	94.4543	121.9	140.757	178.435	250.389	193.436	267.902	170.685
scaf4b	218.001	0.622453	0.134246	4.63665	3.54109e-06	7.29536e-05	174.966	171.437	156.525	195.127	159.446	172.226	336.135	224.662	279.529	272.744	258.052	215.16
utp6	154.054	0.776799	0.167532	4.63671	3.53996e-06	7.29536e-05	140.49	107.148	101.089	108.404	100.52	123.018	188.026	153.473	251.468	213.746	149.71	211.554
si:ch73-215a11.1	85.4873	-0.886255	0.191346	-4.63168	3.62706e-06	7.46407e-05	100.842	96.4336	131.525	132.586	110.919	92.823	74.58	39.755	49.6461	61.8994	69.9302	64.9085
tubgcp4	63.481	-0.950879	0.205353	-4.63047	3.64837e-06	7.49947e-05	92.2234	65.2631	84.7845	90.8925	79.7229	89.468	49.3699	46.2267	25.9023	36.7528	59.0959	42.0703
irgf1	104.611	-1.44956	0.313109	-4.62956	3.66436e-06	7.52388e-05	148.247	211.375	122.829	235.987	116.118	83.8762	82.9834	58.2456	34.5364	28.0482	66.9754	66.1105
rap1gds1	17.1967	-1.51991	0.328334	-4.62916	3.67147e-06	7.53002e-05	19.8237	29.2223	18.4787	32.5212	25.9966	26.8404	6.30253	9.24534	7.55484	7.73742	11.8192	10.8181
dip2ba	536.554	-0.5896	0.127441	-4.62645	3.7198e-06	7.62058e-05	637.807	578.601	603.274	697.954	528.598	823.105	413.866	394.776	436.022	509.703	425.491	389.451
top1l	1900.24	0.552055	0.11936	4.62511	3.74399e-06	7.66156e-05	1742.76	1645.22	1415.25	1440.1	1759.1	1242.49	2225.85	2629.37	2548.14	2007.86	2100.86	2045.82
ap2b1	333.782	-0.58868	0.127286	-4.62485	3.74876e-06	7.66273e-05	399.06	427.62	354.356	386.918	369.152	468.589	326.681	245.926	208.298	269.843	258.052	290.886
bcl2l13	144.171	0.843708	0.182482	4.62351	3.77302e-06	7.68653e-05	75.8473	107.148	121.742	69.2117	142.981	102.888	172.269	189.529	207.218	174.092	194.032	173.089
insig1	6264.67	1.06568	0.230481	4.62371	3.76932e-06	7.68653e-05	3325.21	4319.06	5255.55	2936.08	4486.15	3982.44	9912.84	11370.8	8867.22	5025.46	5020.2	10675.1
wdr89	54.7956	1.27823	0.276458	4.6236	3.77136e-06	7.68653e-05	40.5093	31.1704	28.2615	20.8469	49.3935	21.2486	113.446	89.6798	82.024	57.0635	65.0055	58.8985
atxn2l	359.524	0.50468	0.109231	4.62032	3.83155e-06	7.79708e-05	316.318	312.679	248.919	338.554	268.632	297.481	434.875	401.248	379.901	405.247	488.526	421.905
gtpbp10	178.296	0.805219	0.174381	4.61759	3.88214e-06	7.89123e-05	142.214	135.397	101.089	126.749	123.051	149.859	294.118	213.567	246.072	228.254	144.785	234.392
pign	43.3949	-1.10441	0.239209	-4.6169	3.89511e-06	7.9088e-05	60.3331	67.2113	53.262	63.3746	51.9932	59.2725	30.4622	14.7925	30.2194	41.5886	26.5932	21.6362
alkbh1	58.3812	1.19291	0.258535	4.61414	3.94734e-06	8.00597e-05	50.8522	26.3001	29.3485	29.1856	47.6604	29.0771	91.3867	102.623	99.2922	50.2932	64.0206	80.5347
rbm4.2	498.707	-0.511415	0.110929	-4.61031	4.02078e-06	8.14587e-05	642.116	593.213	640.231	592.052	597.055	451.813	418.068	369.814	388.535	426.525	470.798	394.259
sf1	1439.03	0.414247	0.0899198	4.60685	4.08814e-06	8.27317e-05	1198.04	1286.76	1147.85	1189.94	1335.36	1244.72	1423.32	1664.16	1737.61	1479.78	1895.99	1664.78
rxrga	641.48	0.592614	0.128725	4.60373	4.14999e-06	8.38904e-05	580.059	586.394	536.968	471.14	516.466	376.884	737.397	796.948	896.867	675.09	695.362	828.185
iffo2a	86.6471	1.06841	0.232348	4.59831	4.25928e-06	8.60045e-05	68.9521	38.9631	76.0886	52.5342	33.7956	65.9826	154.412	112.793	119.798	82.2101	115.237	118.999
nanp	117.268	0.965054	0.210405	4.58666	4.50398e-06	9.08451e-05	102.566	86.6928	80.4365	50.8664	99.6536	55.9175	188.026	172.888	165.127	112.193	143.8	149.049
nol12	160.936	0.777821	0.16968	4.58404	4.56068e-06	9.18873e-05	155.142	103.252	100.002	125.081	145.581	80.5212	225.841	207.096	219.09	205.042	178.273	186.312
grtp1a	120.638	1.15331	0.251647	4.58305	4.58237e-06	9.22228e-05	51.7141	75.0039	107.611	57.5374	91.8547	65.9826	173.32	119.265	134.908	276.613	155.619	138.231
dgkza	279.404	1.08462	0.236735	4.58158	4.61469e-06	9.27711e-05	134.457	163.645	211.961	196.795	177.643	190.119	238.446	221.888	568.771	496.162	406.777	346.179
chordc1a	72.8273	-0.745845	0.162821	-4.58078	4.63245e-06	9.30256e-05	88.7758	91.5632	90.2194	98.3973	81.456	97.2964	53.5715	61.9438	58.2802	38.6871	62.0507	51.6864
cyp2k18	235.916	-1.85088	0.404124	-4.57999	4.65009e-06	9.31752e-05	109.461	543.535	327.181	372.742	542.462	320.966	35.7144	72.1136	198.584	66.7353	147.74	93.7568
tcta	153.268	-0.595108	0.129933	-4.58012	4.64705e-06	9.31752e-05	187.894	174.36	183.7	163.44	217.505	178.936	109.244	104.472	120.877	119.93	141.83	137.029
srebf2	1119.87	0.677358	0.14802	4.57612	4.7368e-06	9.48086e-05	644.702	846.473	883.715	837.211	993.937	965.136	1400.21	1526.41	1436.5	1008.77	1692.11	1203.21
dlg5a	183.532	-0.723761	0.158185	-4.57541	4.75284e-06	9.50255e-05	192.204	187.023	211.961	235.153	298.961	246.037	168.068	114.642	118.719	139.274	149.71	140.635
f8	484.47	0.882708	0.193002	4.57357	4.79479e-06	9.57596e-05	243.056	357.486	398.922	339.387	335.356	371.292	851.893	686.004	634.607	497.129	715.061	383.441
zgc:171967	701.197	-0.410875	0.0898765	-4.57156	4.84111e-06	9.6579e-05	867.072	710.102	709.798	778.006	879.552	856.656	607.144	582.456	631.369	555.16	637.251	599.803
ddt	2130.31	-0.775558	0.16976	-4.56856	4.91084e-06	9.78634e-05	2911.5	2811.18	1795.69	2749.29	2984.41	2883.11	1271.01	1383.1	1660.99	1317.3	1553.24	2242.95
uraha	1031.94	-0.687287	0.150455	-4.56804	4.92298e-06	9.79984e-05	1512.64	1295.52	894.585	1224.96	1502.6	1206.7	804.624	759.042	736.057	701.204	709.151	1036.13
fdps	6459.2	2.41708	0.529717	4.56296	5.04372e-06	0.000100293	802.43	1600.41	4801.19	2330.68	1551.13	1138.48	5133.41	6821.21	15012.5	10491	23815.7	4012.31
coa7	154.786	0.705359	0.154593	4.56268	5.05059e-06	0.00010032	135.318	91.5632	95.6543	118.41	138.649	125.255	235.295	188.605	188.871	164.42	167.439	207.948
armc3	207.127	-1.68296	0.36892	-4.56187	5.07008e-06	0.000100598	177.552	344.823	190.222	321.042	228.77	632.986	46.2186	45.3022	147.859	141.208	118.192	91.3528
tomm20b	778.143	0.467909	0.102593	4.56082	5.0954e-06	0.000100991	623.154	600.031	664.145	558.697	685.444	788.437	918.069	913.44	987.525	786.315	906.138	906.316
numa1	235.618	-1.37049	0.300525	-4.56031	5.10786e-06	0.000101128	501.626	304.886	440.227	263.505	152.513	376.884	128.152	169.19	111.164	208.91	77.8097	92.5548
nop9	97.3523	0.84889	0.186251	4.55776	5.1701e-06	0.000102249	93.9472	75.978	68.4798	54.2019	47.6604	77.1661	143.908	109.095	138.146	131.536	110.312	117.797
tma16	87.4934	0.827693	0.181628	4.55708	5.18694e-06	0.000102472	52.576	61.3668	48.9141	63.3746	73.657	78.2845	147.059	106.321	105.768	88.9803	103.418	120.201
si:ch73-106k19.5	241.76	-1.31868	0.2894	-4.55658	5.19931e-06	0.000102605	385.27	312.679	241.31	451.961	454.941	223.67	57.7732	132.208	120.877	132.503	148.725	239.2
ttll4	176.202	0.863133	0.189579	4.55289	5.29151e-06	0.000104312	156.866	112.993	138.047	102.567	113.518	126.374	317.228	273.662	178.078	204.074	167.439	223.574
golim4b	124.758	0.705349	0.155012	4.55029	5.35725e-06	0.000105494	93.0853	125.656	83.6975	80.0521	78.8564	108.48	169.118	167.341	153.255	134.438	140.845	162.271
si:dkeyp-28d2.4	47.5215	2.10738	0.463228	4.54934	5.38152e-06	0.000105858	19.8237	10.7148	18.4787	40.026	12.1317	5.59175	27.311	59.1702	133.829	46.4245	116.222	80.5347
slc39a7	275.512	-0.759729	0.167041	-4.54815	5.41186e-06	0.00010634	351.656	267.871	448.923	305.199	324.958	381.357	152.311	208.02	208.298	221.484	262.977	173.089
rnf25	189.609	0.72593	0.159688	4.54593	5.46926e-06	0.000107353	172.38	149.034	131.525	129.251	120.451	155.451	223.74	318.964	248.23	194.403	238.354	193.524
rbm34	166.189	0.677152	0.149041	4.5434	5.53552e-06	0.000108537	141.352	108.122	122.829	132.586	97.054	166.634	194.328	232.983	212.615	190.534	213.73	181.504
ganab	1447.28	-0.604866	0.133163	-4.54229	5.56476e-06	0.000108993	1541.08	1620.86	1927.22	1680.26	1983.54	1724.5	868.699	1015.14	1237.91	1051.32	1433.08	1283.75
ncdn	193.834	0.848202	0.186746	4.54202	5.57185e-06	0.000109015	124.114	128.578	139.133	157.603	156.846	123.018	211.135	228.36	288.163	176.026	221.61	371.421
si:dkey-251i10.1	162.58	-0.801333	0.176655	-4.53614	5.72939e-06	0.000111977	230.128	174.36	204.352	193.459	199.307	238.209	108.194	158.095	115.481	121.864	72.885	134.625
ppargc1b	926.318	0.742803	0.163862	4.53309	5.81261e-06	0.000113483	773.987	705.231	464.141	756.325	825.825	630.749	968.489	1473.71	1147.26	946.867	1085.4	1337.84
eif3ba	4247.88	0.346317	0.0764227	4.53159	5.85402e-06	0.000114169	3620.85	3440.44	4022.91	3848.34	3649.92	3861.66	4745.81	4479.37	5350.98	4661.8	5013.31	4279.16
gbp1	518.473	-1.12506	0.248292	-4.53121	5.86463e-06	0.000114254	570.578	704.257	593.491	893.915	902.082	600.554	464.287	312.492	274.133	140.241	343.741	421.905
zbtb37	843.578	0.486517	0.107429	4.52874	5.93368e-06	0.000115476	743.821	607.824	739.147	611.231	812.827	700.087	974.792	918.062	1037.17	969.112	865.756	1143.11
usp49	136.036	0.734995	0.162387	4.5262	6.00538e-06	0.000116747	91.3615	121.76	113.046	114.241	71.9239	100.651	159.664	161.793	214.773	144.109	168.423	170.685
gkup	473.731	-0.704923	0.155757	-4.5258	6.01669e-06	0.000116843	670.559	649.709	383.704	589.55	649.915	578.187	330.883	341.153	318.383	337.545	366.395	468.784
pnp4b	20776.6	0.492277	0.108781	4.5254	6.02814e-06	0.000116941	16354.6	17487.6	14461.2	17128.6	19422.9	18739.1	27809.9	23530.3	24061.1	21460.7	20978.1	27885.4
tprg1l	76.3066	-1.22629	0.27119	-4.52188	6.12938e-06	0.000118779	186.171	85.7187	93.4803	59.2052	119.584	97.2964	49.3699	53.623	35.6157	36.7528	53.1864	45.6764
rnls	75.3133	-1.29107	0.285684	-4.51924	6.20623e-06	0.000120141	56.0236	86.6928	75.0016	129.251	118.718	175.581	42.0169	31.4342	55.0424	34.8184	46.2918	52.8884
qtrtd1	49.9149	1.21595	0.26914	4.51793	6.24469e-06	0.000120757	31.8903	29.2223	15.2177	35.8567	47.6604	19.0119	84.0338	61.0192	87.4203	56.0963	63.0357	68.5146
ca5a	1559.67	0.831772	0.184135	4.51718	6.26684e-06	0.000121057	1179.94	1099.73	723.929	938.944	1193.24	1597	2290.97	2184.67	2027.93	1667.41	1518.77	2293.44
egr1	433.23	-1.82688	0.404473	-4.51671	6.28091e-06	0.000121201	722.273	425.671	709.798	611.231	1057.2	530.098	122.899	269.964	94.9751	113.16	471.783	69.7166
brd2a	694.948	0.935579	0.207209	4.51515	6.32713e-06	0.000121964	671.421	611.72	460.88	329.381	422.878	366.819	1253.15	1080.78	835.349	797.922	804.69	704.378
si:dkey-19b23.15	56.1663	0.9374	0.207815	4.51074	6.4601e-06	0.000124396	30.1665	37.989	28.2615	43.3615	48.527	42.4973	68.2775	87.8307	88.4996	67.7024	55.1562	75.7266
appl2	55.6247	-0.825876	0.183128	-4.50984	6.48762e-06	0.000124795	75.8473	76.952	73.9147	55.0358	71.9239	73.8111	44.1177	41.604	46.4083	40.6215	38.4124	28.8482
si:ch73-61d6.3	87.6693	-0.827968	0.18383	-4.50399	6.66909e-06	0.00012815	93.0853	118.837	125.003	96.7296	110.919	128.61	69.3279	56.3966	73.3899	40.6215	77.8097	61.3025
adamts13	4160.59	0.509955	0.11326	4.50251	6.71557e-06	0.000128908	2975.28	3750.19	3317.46	3261.29	3963.62	3328.21	5100.85	4868.6	5225.79	3695.59	5085.21	5354.95
zak	40.583	1.02414	0.227567	4.50038	6.78315e-06	0.000130068	24.9951	35.0668	25.0005	20.8469	25.9966	29.0771	44.1177	57.3211	70.1521	43.523	64.0206	46.8784
gda	1770.81	0.984338	0.218739	4.50006	6.79354e-06	0.000130131	1504.02	1078.3	667.406	1278.33	1448.01	1157.49	2199.58	3524.32	1894.11	1716.74	2084.12	2697.31
upp1	2635.31	0.596672	0.132603	4.49969	6.80517e-06	0.000130217	1772.07	2031.92	1745.69	2042.16	2727.04	2268.01	3454.84	3270.08	3173.03	2818.36	2665.23	3655.31
ddx3b	3697.46	0.467554	0.103993	4.49601	6.92419e-06	0.000132356	2924.43	2997.23	2745.71	3190.41	3501.74	3259.99	3781.52	3772.1	5186.94	4291.37	4139.67	4578.46
palm1a	18.9404	-1.67684	0.373173	-4.49348	7.00697e-06	0.000133799	34.476	27.2741	26.0875	20.8469	19.0642	45.8523	11.5546	10.1699	3.23779	8.7046	12.8041	7.21206
mpdu1b	367.297	-0.580134	0.12912	-4.49299	7.02285e-06	0.000133962	479.217	378.916	480.445	447.791	475.738	376.884	282.564	262.568	300.035	239.86	318.133	365.411
plekhh1	59.3966	-1.40589	0.312926	-4.49273	7.03153e-06	0.000133988	61.195	89.615	68.4798	87.5569	89.255	121.9	12.6051	30.5096	37.7742	30.9497	60.0809	22.8382
dcbld1	70.261	0.92987	0.207001	4.49211	7.05203e-06	0.000134238	62.0569	35.0668	66.3058	37.5244	39.8615	50.3257	82.9834	94.3025	104.688	99.6193	99.4782	70.9186
aqp11	2623.84	0.567103	0.12629	4.49048	7.10643e-06	0.000135133	2154.75	2217.97	1953.3	1622.72	2416.82	2322.81	4013.66	2938.17	3020.86	2924.75	2837.59	3062.72
arpc5a	193.665	-0.858086	0.19113	-4.48954	7.13786e-06	0.00013559	223.232	246.441	251.092	266.84	290.295	219.197	107.143	94.3025	111.164	146.044	199.941	168.281
ube2v1	289.132	-0.771041	0.171756	-4.48915	7.15078e-06	0.000135694	361.998	261.053	331.529	405.264	444.542	382.476	139.706	205.247	239.596	237.926	207.821	252.422
dus3l	161.147	0.802788	0.178864	4.48825	7.18097e-06	0.000136126	137.904	134.423	86.9584	94.228	142.981	107.362	220.589	208.945	214.773	145.077	248.203	192.322
si:ch73-335l21.1	3159.17	1.05102	0.234226	4.48721	7.21609e-06	0.00013665	1231.66	1871.2	1802.21	1578.53	2992.21	2865.21	5829.84	4210.33	3383.49	2915.07	4701.08	4529.17
rcc1	255.805	0.753524	0.167945	4.48673	7.23247e-06	0.000136818	198.237	149.034	140.22	180.951	250.434	223.67	319.328	303.247	344.285	291.12	399.883	269.25
atl2	1914.87	0.524426	0.117023	4.48139	7.41578e-06	0.000140141	1455.75	1615.99	1320.68	1487.63	1825.83	1716.67	2107.15	2318.73	2489.86	1895.67	2066.39	2678.08
ubxn2a	129.644	0.827307	0.184653	4.48032	7.45298e-06	0.000140698	61.195	112.019	100.002	82.5537	82.3226	124.137	177.521	178.435	181.316	124.766	170.393	161.069
acsl4a	2624.17	1.25815	0.280934	4.47848	7.51781e-06	0.000141775	1560.04	1365.66	1176.11	1390.07	1768.64	2023.09	3507.36	4863.97	3513	1761.23	2055.55	6505.28
bambia	251.79	0.785759	0.175539	4.47627	7.59573e-06	0.000143097	235.299	176.308	192.396	143.427	181.976	180.054	417.018	344.851	368.029	250.499	298.435	233.19
carm1	362.425	0.486162	0.108656	4.47432	7.66555e-06	0.000144115	313.732	260.078	352.182	306.866	302.427	276.232	373.95	448.399	484.589	423.624	385.109	421.905
colq	26.8321	-1.98507	0.443641	-4.4745	7.65889e-06	0.000144115	67.2283	43.8334	33.6964	60.0391	27.7297	24.6037	3.15127	7.39627	9.71337	26.1138	8.86439	9.61608
naa30	391.906	0.712027	0.159191	4.4728	7.72031e-06	0.000144996	359.413	314.627	278.267	235.987	371.751	221.433	589.287	525.135	440.339	407.182	457.009	502.44
cldn1	37.8212	1.27219	0.284641	4.46946	7.84161e-06	0.000147123	17.238	15.5852	18.4787	31.6873	26.8632	22.367	50.4203	59.1702	71.2313	31.9169	40.3822	68.5146
cyp2p6	1773.21	-0.888548	0.198834	-4.46878	7.86659e-06	0.00014744	2574.5	1654.96	2704.41	1840.36	2564.13	2478.26	1762.61	1334.1	1364.19	1154.81	1102.14	744.044
esrrb	27.5638	-4.25185	0.951553	-4.46832	7.88352e-06	0.000147455	2.5857	152.93	118.481	2.50163	35.5287	2.2367	2.10084	1.84907	2.15853	5.80307	0.984932	3.60603
lonp2	722.495	-0.637612	0.14269	-4.46852	7.87645e-06	0.000147455	890.344	960.439	775.017	877.237	791.163	983.03	497.9	683.231	597.912	391.707	558.457	663.509
arl4aa	114.965	0.700598	0.156894	4.46543	7.99095e-06	0.000149311	85.3282	65.2631	114.133	81.7198	101.387	78.2845	140.757	146.076	140.304	141.208	162.514	122.605
crls1	189.034	0.620571	0.1391	4.46134	8.14504e-06	0.000152035	166.347	119.811	136.96	145.094	163.779	161.042	281.513	216.341	239.596	206.009	189.107	242.806
dgki	79.1215	-1.17885	0.264269	-4.46079	8.16593e-06	0.00015227	65.5045	139.293	129.351	92.5602	122.184	109.598	39.9161	23.1133	48.5668	66.7353	56.1412	56.4945
slc22a4	28.3105	-2.25602	0.505858	-4.4598	8.2036e-06	0.000152816	24.1332	75.978	94.5673	27.5179	44.1942	14.5385	5.25211	13.868	18.3475	5.80307	5.90959	9.61608
si:dkey-27p18.3	220.092	-0.873638	0.195934	-4.45884	8.24056e-06	0.000153348	210.304	267.871	197.83	375.244	363.952	293.008	161.765	174.737	111.164	142.175	172.363	170.685
cdipt	421.105	0.484559	0.108699	4.45781	8.28016e-06	0.000153928	341.313	278.586	350.008	361.902	392.549	381.357	474.791	529.758	513.729	449.738	442.235	537.298
chd1l	102.571	-0.641567	0.144082	-4.4528	8.47573e-06	0.000157404	124.976	146.111	113.046	110.905	114.385	140.912	96.6389	74.8872	74.4691	77.3742	77.8097	79.3327
mthfs	429.233	-0.482086	0.108293	-4.45167	8.52053e-06	0.000158075	477.493	592.239	419.574	517.003	542.462	451.813	369.749	367.04	375.583	314.333	371.32	352.189
zgc:86811	93.3834	0.752732	0.169114	4.45102	8.54634e-06	0.000158393	78.433	49.6779	67.3928	70.0456	70.1908	81.6395	112.395	111.869	154.335	115.094	107.358	102.171
hspd1	3483.57	0.633566	0.14248	4.44671	8.71949e-06	0.000161439	2829.62	2561.82	2162	2964.43	2890.82	2974.81	3172.28	3770.25	5608.93	4396.79	4486.37	3984.66
mief1	277.952	0.613614	0.138052	4.4448	8.79752e-06	0.000162719	265.466	249.364	200.004	210.137	207.973	183.409	313.026	309.719	356.157	312.398	297.45	430.32
elovl5	4985.19	0.687861	0.154837	4.44249	8.89225e-06	0.000164304	3626.88	3614.8	3740.3	3716.58	3969.68	4244.14	3740.55	5794.05	7197.6	5837.88	6731.03	7608.72
tns2a	402.018	0.654394	0.147318	4.44206	8.91018e-06	0.000164469	230.128	262.027	315.224	305.199	337.956	424.973	535.715	432.682	471.638	531.948	465.873	510.854
hps4	21.8895	-1.33752	0.301301	-4.43913	9.03213e-06	0.000166552	32.7522	26.3001	35.8704	35.8567	35.5287	21.2486	10.5042	8.32081	9.71337	12.5733	14.774	19.2322
elac2	220.188	0.612624	0.138051	4.43767	9.09388e-06	0.000167522	196.513	142.215	184.787	143.427	169.844	209.131	287.816	280.134	281.688	283.383	215.7	247.614
farsa	626.853	0.470504	0.106064	4.43606	9.16201e-06	0.000168607	536.102	540.612	491.315	544.521	548.528	490.956	698.531	608.343	807.289	689.598	882.499	683.944
znf346	175.27	0.855377	0.1929	4.43431	9.23668e-06	0.00016981	142.214	151.956	122.829	102.567	136.049	92.823	334.034	241.303	187.792	190.534	219.64	181.504
nucks1a	811.801	-0.720519	0.162568	-4.43211	9.33152e-06	0.000171381	1015.32	1116.29	1017.41	924.768	1194.98	792.91	418.068	542.701	703.679	554.193	786.961	674.328
ip6k2a	255.639	0.695976	0.157077	4.43079	9.3887e-06	0.000172214	162.037	153.904	216.309	201.798	191.508	247.155	301.471	337.455	295.718	325.939	393.973	240.402
slc16a2	163.704	-0.722675	0.163109	-4.43063	9.39571e-06	0.000172214	197.375	233.778	196.743	170.945	188.909	235.972	163.866	141.454	94.9751	104.455	107.358	128.615
mettl13	78.6265	0.941744	0.212627	4.42909	9.46311e-06	0.000173275	65.5045	46.7557	47.8271	40.8599	69.3243	52.5624	121.849	123.888	80.9447	72.5383	124.101	97.3628
rabggtb	127.218	-0.697116	0.157417	-4.42848	9.49008e-06	0.000173595	149.971	149.034	164.134	169.277	169.844	142.03	92.4372	117.416	74.4691	74.4727	120.162	103.373
polr3a	157.853	0.742257	0.167619	4.42823	9.50103e-06	0.000173622	119.804	120.785	141.307	95.8957	93.5878	138.675	139.706	183.982	216.932	235.024	196.986	211.554
si:dkey-165a24.9	90.011	-1.16694	0.263548	-4.4278	9.51972e-06	0.00017379	98.2567	210.401	102.176	94.228	99.6536	143.149	58.8237	73.0382	30.2194	54.1619	57.1261	58.8985
klf11a	429.727	1.05364	0.237978	4.42748	9.53388e-06	0.000173874	232.713	250.338	173.917	217.642	491.336	309.783	575.631	523.286	704.759	447.803	491.481	738.034
dcxr	589.912	0.569362	0.128642	4.42595	9.60203e-06	0.000174943	486.112	428.594	528.272	562.866	499.135	343.333	714.287	660.117	696.125	631.567	814.539	713.994
ddx3a	2846.07	0.462318	0.104516	4.42342	9.71506e-06	0.000176826	2028.05	2133.23	2608.75	2361.54	2595.33	2637.07	3074.59	3318.15	3654.38	2795.14	3326.12	3620.45
cep104	81.8517	-0.947661	0.21434	-4.42129	9.81114e-06	0.000178397	106.014	146.111	114.133	100.899	73.657	106.243	32.5631	53.623	66.9143	62.8665	59.0959	60.1005
srsf7a	597.794	0.430897	0.0974872	4.42003	9.86855e-06	0.000179262	449.05	462.686	504.359	532.847	542.462	563.648	728.993	633.306	731.74	595.781	738.699	689.954
bcl2l1	433.592	0.535191	0.121223	4.41495	1.01033e-05	0.000183344	340.451	315.601	308.702	341.055	443.675	374.647	460.085	519.588	448.973	599.65	522.999	527.682
sh3bgrl3	2300.7	-0.508211	0.11518	-4.41231	1.02274e-05	0.000185412	2761.53	2774.17	2290.27	2479.11	3253.04	2650.49	1836.14	1960.94	1854.17	1682.89	1715.75	2349.93
pxdc1b	67.0578	-1.02796	0.233187	-4.40828	1.04193e-05	0.000188704	118.942	97.4077	63.0449	91.7263	59.7922	108.48	39.9161	47.1512	36.6949	40.6215	38.4124	62.5045
dio3a	17.7368	3.39369	0.770085	4.40691	1.04857e-05	0.000189719	1.7238	0.974077	6.52188	9.17263	0	0	35.7144	71.1891	23.7438	17.4092	40.3822	6.01005
amacr	172.442	-0.471351	0.106985	-4.40575	1.0542e-05	0.000190548	203.409	199.686	175.004	210.971	207.973	203.54	143.908	132.208	158.652	140.241	139.86	153.857
LOC101886558	77.6952	1.51719	0.344405	4.40526	1.05658e-05	0.00019079	18.9618	59.4187	29.3485	35.0228	77.9898	20.1303	159.664	98.0006	126.274	81.2429	134.936	91.3528
ddx61	1530.87	0.404141	0.091796	4.4026	1.06961e-05	0.000192952	1300.61	1318.9	1192.42	1382.57	1529.47	1180.98	1572.48	1803.77	1961.02	1665.48	1778.79	1684.02
ptprbl	338.063	0.495561	0.112599	4.40113	1.07689e-05	0.000194075	275.808	329.238	260.875	302.697	236.569	278.469	415.967	375.361	418.754	369.462	446.174	347.381
zgc:153115	341.95	0.877096	0.199486	4.39678	1.09869e-05	0.000197807	256.847	252.286	158.699	195.127	344.888	238.209	450.631	539.928	418.754	313.366	547.622	387.047
cnbpa	2756.52	0.517529	0.117785	4.39385	1.11362e-05	0.000200299	2159.92	2048.48	1879.39	2189.76	2822.36	2502.87	2809.88	3116.6	3535.66	3109.48	3208.91	3694.98
umps	88.9499	0.843647	0.192071	4.39237	1.12123e-05	0.000201469	66.3664	54.5483	60.8709	72.5472	64.1249	62.6276	97.6893	82.2835	139.225	140.241	88.6439	138.231
zgc:65997	59.9719	1.12454	0.256208	4.38916	1.13788e-05	0.000204259	43.957	32.1445	35.8704	18.3453	49.3935	46.9707	101.891	84.1326	84.1825	97.6849	54.1713	70.9186
map3k10	201.913	-0.97201	0.221864	-4.3811	1.18082e-05	0.00021176	254.261	244.493	266.31	279.348	279.03	280.706	70.3783	100.774	198.584	168.289	111.297	169.483
eif4a3	576.878	0.530232	0.12107	4.37955	1.18924e-05	0.00021306	437.846	432.49	454.358	455.296	452.341	600.554	614.497	588.004	806.209	677.992	648.086	754.862
narf	313.542	0.490756	0.112066	4.37919	1.19123e-05	0.000213208	259.432	299.041	275.006	225.98	287.696	216.96	349.791	404.946	336.73	363.659	352.606	390.653
golgb1	932.084	-0.5623	0.128453	-4.37749	1.20055e-05	0.000214666	1152.36	968.232	1321.77	1041.51	1155.12	1031.12	639.707	762.741	737.136	759.234	979.023	637.065
sgpp1	348.545	0.531528	0.121433	4.37714	1.20246e-05	0.000214798	321.489	275.664	319.572	298.528	257.366	237.09	409.665	404.946	485.668	442.967	343.741	385.845
smarcd3b	910.218	0.462431	0.105653	4.37689	1.20384e-05	0.000214834	848.111	718.868	834.801	680.443	770.366	741.466	941.178	1276.78	1068.47	1031.98	919.927	1090.22
swap70b	103.378	-0.896369	0.204918	-4.37429	1.2183e-05	0.000217203	139.628	151.956	172.83	98.3973	107.453	137.557	71.4287	63.7928	51.8046	71.5711	104.403	69.7166
ahctf1	757.469	0.552561	0.126329	4.37397	1.2201e-05	0.000217311	701.587	660.424	582.621	588.716	653.381	497.666	932.775	1049.35	987.525	778.578	940.61	716.398
arntl2	71.4413	-1.17912	0.269691	-4.37212	1.23044e-05	0.00021894	108.6	94.4854	70.6537	137.589	105.72	77.1661	24.1597	51.7739	55.0424	25.1466	60.0809	46.8784
mrps11	275.737	0.670392	0.153413	4.36986	1.24326e-05	0.000221006	200.823	216.245	164.134	195.127	272.098	227.025	328.782	268.115	387.455	330.775	302.374	415.895
pcf11	1187.81	0.629897	0.144222	4.36753	1.25657e-05	0.000223155	902.41	965.31	898.933	807.192	1214.91	806.33	1810.93	1656.76	1286.48	1240.89	1450.81	1212.83
zc3h11a	1704.72	0.456658	0.104605	4.36553	1.26814e-05	0.00022499	1630.72	1537.09	1489.16	1305.85	1445.41	1214.53	2242.65	2039.52	1827.19	1805.72	2163.9	1754.93
crbn	43.7125	-1.48222	0.339608	-4.3645	1.27412e-05	0.000225832	84.4663	88.641	54.349	51.7003	52.8598	54.7991	26.2606	26.8115	14.0304	14.5077	45.3069	10.8181
pdlim5b	272.214	0.677185	0.155342	4.35931	1.30471e-05	0.00023103	176.69	276.638	172.83	231.817	209.706	187.883	332.984	290.304	399.327	310.464	283.661	394.259
dhx30	240.452	0.887553	0.203675	4.3577	1.31437e-05	0.000232515	189.618	168.515	101.089	213.472	179.377	158.806	266.807	375.361	339.968	231.155	250.173	411.087
sema3aa	124.059	0.981332	0.225372	4.35427	1.33511e-05	0.000235956	60.3331	106.174	79.3496	78.3843	67.5912	109.598	217.437	105.397	172.682	206.976	158.574	126.211
glrx5	301.989	0.561845	0.129057	4.35348	1.33995e-05	0.000236581	240.47	262.027	226.092	261.003	270.365	201.303	313.026	316.191	346.443	361.724	362.455	462.774
ruvbl1	207.194	0.762967	0.175367	4.35068	1.35713e-05	0.000239385	149.109	126.63	127.177	173.446	137.782	208.013	212.185	212.643	246.072	343.348	259.037	290.886
ly75	133.681	-1.04065	0.239251	-4.34961	1.36381e-05	0.00024033	120.666	189.945	205.439	281.016	146.448	136.439	90.3363	88.7553	82.024	119.93	86.6741	56.4945
arhgef16	253.155	-0.676023	0.155468	-4.34832	1.37186e-05	0.000241516	313.732	295.145	308.702	278.514	334.49	338.86	239.496	226.511	130.591	170.223	228.504	173.089
dph5	158.629	0.604684	0.139108	4.34687	1.38093e-05	0.000242878	136.18	135.397	114.133	130.918	141.248	96.1781	193.278	210.794	224.487	182.797	178.273	159.867
pigo	218.67	0.618664	0.142475	4.34228	1.41014e-05	0.000247778	168.071	172.412	173.917	163.44	185.442	171.108	362.396	241.303	246.072	239.86	212.745	287.28
fgd1	243.223	-0.505902	0.116538	-4.34111	1.41764e-05	0.000248857	282.704	303.912	307.615	302.697	261.699	253.865	177.521	196.001	243.913	182.797	219.64	186.312
plce1	552.589	0.702424	0.161874	4.33934	1.42912e-05	0.00025063	443.017	465.609	368.486	445.29	389.949	411.553	592.438	895.873	841.825	471.016	717.031	588.985
h3f3d	626.643	0.506832	0.116847	4.33757	1.44068e-05	0.000252416	441.293	419.827	665.232	544.521	505.201	531.216	725.842	688.778	746.85	734.088	758.398	758.468
nprl2	38.1402	-1.16614	0.268945	-4.33598	1.45111e-05	0.000254	63.7807	57.4705	32.6094	46.697	50.2601	65.9826	30.4622	26.8115	14.0304	17.4092	30.5329	21.6362
si:zfos-464b6.2	613.532	0.932377	0.215046	4.33571	1.45288e-05	0.000254067	304.251	634.124	439.14	377.746	332.756	443.985	923.321	918.062	882.837	444.902	784.991	876.265
dhx40	49.3043	-0.999682	0.230804	-4.3313	1.48231e-05	0.000258965	84.4663	49.6779	73.9147	61.7068	57.1925	67.101	28.3614	27.736	21.5853	33.8512	40.3822	45.6764
eif1axa	271.958	0.825951	0.190727	4.33055	1.48738e-05	0.000259602	211.166	241.571	189.135	175.948	240.035	118.545	335.085	405.87	430.626	309.497	353.591	252.422
dact3a	97.7249	0.792284	0.183065	4.32788	1.50555e-05	0.000262282	56.8855	98.3817	75.0016	63.3746	51.9932	84.9946	118.698	142.378	117.64	131.536	104.403	127.413
tomm20a	709.132	0.578258	0.133613	4.32787	1.5056e-05	0.000262282	692.107	462.686	498.924	470.306	680.244	608.382	976.893	817.288	859.093	866.591	752.488	824.579
si:ch211-248a14.8	1398.7	0.807881	0.186788	4.32512	1.52446e-05	0.000265314	1348.88	1048.11	1025.02	824.703	874.352	980.793	2286.77	2217.03	1809.92	1162.55	1350.34	1855.9
hspbp1	154.973	0.718647	0.166194	4.32414	1.53129e-05	0.000266249	140.49	98.3817	106.524	110.905	93.5878	153.214	226.891	147.001	205.06	191.501	184.182	201.938
aqp10a	559.223	1.56598	0.362249	4.32295	1.53958e-05	0.000267082	306.837	296.119	333.703	119.244	256.5	382.476	1859.25	1040.1	608.704	470.048	391.018	646.681
eif3m	1717.62	0.331455	0.0766706	4.32311	1.53847e-05	0.000267082	1504.88	1423.13	1598.95	1583.53	1470.54	1546.68	2140.76	1849.07	2070.03	1818.29	1889.1	1716.47
isca2	254.3	0.659136	0.152478	4.32282	1.54046e-05	0.000267082	215.475	179.23	211.961	188.456	216.638	171.108	367.648	389.229	303.273	288.219	218.655	301.705
tmem70	151.802	0.785506	0.181811	4.32045	1.55714e-05	0.000269717	100.842	129.552	76.0886	93.3941	158.579	109.598	220.589	167.341	210.456	205.042	167.439	182.706
rhebl1	513.094	0.316885	0.0733629	4.31941	1.56444e-05	0.000270725	477.493	466.583	419.574	463.635	465.339	447.34	609.245	551.947	597.912	558.062	544.668	555.329
psip1a	58.9144	-0.752627	0.174292	-4.31819	1.57317e-05	0.000271464	65.5045	68.1854	69.5667	70.8794	77.1232	92.823	43.0673	41.604	39.9327	52.2276	40.3822	45.6764
sfmbt1	327.018	0.878419	0.203407	4.31854	1.57068e-05	0.000271464	187.894	154.878	243.484	215.974	342.289	238.209	290.967	532.532	424.15	392.674	503.3	397.865
si:ch211-74m13.3	509.33	-0.948187	0.219571	-4.31836	1.57196e-05	0.000271464	765.368	454.894	518.49	1144.08	641.249	501.021	369.749	431.757	320.541	337.545	317.148	310.119
pdrg1	95.2307	0.592604	0.137253	4.3176	1.57732e-05	0.000271924	71.5378	73.0557	76.0886	76.7166	77.9898	80.5212	108.194	129.435	130.591	106.39	100.463	111.787
si:dkey-102f14.5	529.032	1.12771	0.261339	4.31511	1.59525e-05	0.000274757	224.956	218.193	221.744	346.058	429.81	552.465	750.002	777.533	657.271	557.094	544.668	1068.59
ptprd	3987.18	0.777353	0.180178	4.31436	1.60066e-05	0.000275429	3489.84	2946.58	2893.54	2359.03	3101.39	2839.49	5939.09	7304.74	5036.92	3389.96	4600.62	3945
psmc5	473.311	-0.507724	0.117732	-4.31254	1.61389e-05	0.000277443	511.107	492.883	520.664	603.726	549.395	655.353	379.202	339.304	393.931	386.871	360.485	486.814
msmo1	8335.22	1.70775	0.396026	4.31222	1.61625e-05	0.000277587	1585.04	3249.52	7537.12	3336.34	4666.39	3069.87	7445.39	7986.12	15264	12701	28014.4	5167.44
si:dkey-204f11.64	175.859	-0.638871	0.148238	-4.30976	1.63432e-05	0.000280428	225.818	231.83	202.178	228.482	211.439	184.528	98.7397	147.925	125.194	122.832	165.469	165.877
glcci1	142.705	-0.956619	0.222166	-4.30588	1.66326e-05	0.000285126	229.266	157.8	142.394	216.808	177.643	206.895	79.8321	167.341	90.6581	83.1773	83.7193	76.9286
LOC100331694	103.964	0.919432	0.213567	4.30513	1.66888e-05	0.000285554	65.5045	68.1854	84.7845	76.7166	75.3901	60.3909	123.95	127.586	208.298	83.1773	122.132	151.453
psma4	631.199	-0.539445	0.125298	-4.3053	1.66759e-05	0.000285554	686.073	665.294	646.753	923.1	819.759	743.703	510.505	451.173	551.503	451.672	508.225	616.631
znf593	194.848	0.564486	0.131129	4.3048	1.67135e-05	0.000285708	188.756	139.293	146.742	158.436	178.51	129.729	243.698	248.7	257.944	217.615	197.971	230.786
wu:fb13g09	402.659	0.91366	0.212291	4.30381	1.67884e-05	0.00028672	274.085	338.005	257.614	187.622	350.088	268.404	818.279	458.569	409.041	546.455	553.532	370.219
ccdc88c	308.322	-0.666099	0.154789	-4.30327	1.68298e-05	0.000287159	456.808	442.231	330.442	375.244	300.694	363.464	196.429	240.379	229.883	192.468	290.555	281.27
dyrk1aa	751.165	0.407853	0.0948267	4.30104	1.70001e-05	0.000289255	637.807	724.713	608.709	624.573	680.244	597.199	771.01	890.326	1014.51	794.053	834.238	836.599
fgd6	83.9932	-0.799814	0.185958	-4.30106	1.69986e-05	0.000289255	145.661	105.2	81.5235	120.078	95.3209	91.7047	55.6724	70.2646	61.518	50.2932	66.9754	63.7065
ugt1b4	144.424	-0.969595	0.225432	-4.30106	1.69983e-05	0.000289255	191.342	241.571	173.917	185.954	204.507	149.859	107.143	73.0382	104.688	64.8009	160.544	75.7266
fam83ha	483.561	-0.744985	0.173331	-4.29805	1.72308e-05	0.000292908	664.526	816.276	434.792	489.485	502.601	726.927	443.278	352.247	303.273	369.462	347.681	352.189
cox11	168.592	0.590816	0.137574	4.29453	1.75061e-05	0.000297311	131.009	119.811	129.351	149.264	158.579	117.427	184.874	171.039	247.151	190.534	202.896	221.17
LOC110437880	43.405	1.01568	0.236624	4.29239	1.76761e-05	0.000299919	31.8903	22.4038	23.9136	22.5146	29.4628	42.4973	53.5715	49.9248	80.9447	59.965	47.2768	56.4945
LOC101883024	138.348	0.806187	0.187859	4.29144	1.7752e-05	0.000300928	121.528	115.915	92.3933	86.7231	111.785	74.9294	233.194	202.473	137.066	133.471	170.393	180.301
mrpl41	118.367	0.710885	0.165711	4.2899	1.78751e-05	0.000302733	100.842	84.7447	76.0886	76.7166	106.586	92.823	131.303	121.114	123.036	156.683	160.544	189.918
alg8	80.8833	-0.707976	0.165121	-4.28761	1.80604e-05	0.000305588	98.2567	96.4336	96.7413	96.7296	103.12	110.717	68.2775	61.9438	64.7558	39.6543	73.8699	60.1005
mettl9	155.051	0.60743	0.141697	4.28682	1.81246e-05	0.000306108	124.114	114.941	106.524	110.905	141.248	138.675	168.068	160.869	218.011	179.895	171.378	225.978
mmp14b	181.182	-0.97509	0.227454	-4.28698	1.8112e-05	0.000306108	198.237	244.493	236.962	409.433	186.309	165.516	116.597	111.869	99.2922	139.274	155.619	110.585
elmo3	122.355	-0.664174	0.155003	-4.2849	1.82822e-05	0.000308484	168.071	144.163	138.047	161.772	141.248	147.622	81.9329	98.9251	74.4691	106.39	125.086	80.5347
ppp1r3db	96.9868	1.68688	0.393705	4.28464	1.83033e-05	0.000308556	25.857	23.3778	41.3053	27.5179	108.319	49.2074	224.79	154.397	179.158	89.9475	72.885	167.079
nrip2	18.9423	-2.97128	0.693647	-4.28357	1.8392e-05	0.000309481	8.61901	81.8224	48.9141	30.0195	25.13	6.7101	6.30253	0	4.31705	2.90153	2.9548	9.61608
tsr3	60.728	0.841425	0.196425	4.2837	1.8381e-05	0.000309481	46.5427	44.8075	39.1313	45.0293	37.2618	48.089	110.294	73.0382	79.8654	69.6368	58.111	76.9286
dnajb1a	154.296	-0.735612	0.171746	-4.28315	1.84267e-05	0.000309779	230.989	199.686	168.482	204.3	199.307	153.214	117.647	119.265	151.097	78.3414	127.056	102.171
bmt2	563.391	0.43056	0.100589	4.2804	1.86561e-05	0.000313348	491.284	545.483	404.357	475.309	517.332	443.985	670.169	619.438	713.393	565.799	674.679	639.469
ca4a	144.186	2.95177	0.68983	4.27899	1.87746e-05	0.000315049	94.8091	15.5852	22.8266	14.1759	14.7314	35.7872	287.816	605.57	131.67	62.8665	56.1412	388.249
dhcr7	1362.43	1.4486	0.338606	4.27812	1.88476e-05	0.000315983	390.441	754.909	1206.55	721.302	787.697	523.388	1138.66	1331.33	2139.1	1681.92	4399.69	1274.13
apaf1	334.459	-0.712852	0.166654	-4.27745	1.89048e-05	0.000316652	428.365	343.849	369.573	522.006	409.88	418.263	176.471	229.284	219.09	266.941	322.073	307.715
dnajc11	64.4706	-1.28469	0.300396	-4.27667	1.89707e-05	0.000317464	105.152	83.7706	75.0016	100.899	92.7212	90.5863	14.7059	19.4152	32.3779	55.1291	52.2014	51.6864
abi3bp	40.2134	2.34084	0.547485	4.27562	1.9061e-05	0.000318683	17.238	11.6889	7.60886	18.3453	3.46621	21.2486	136.555	98.9251	55.0424	39.6543	7.87946	64.9085
lfng	205.369	0.634006	0.148324	4.27446	1.91598e-05	0.000320043	190.48	178.256	139.133	170.945	119.584	166.634	238.446	215.416	290.322	270.81	212.745	271.654
LOC799889	6.9012	-5.19365	1.2156	-4.2725	1.9329e-05	0.000322574	22.4094	17.5334	7.60886	23.3485	0	10.0651	0	1.84907	0	0	0	0
tstd2	99.4131	0.744315	0.17422	4.27228	1.93485e-05	0.000322605	74.1235	69.1594	63.0449	83.3876	77.9898	77.1661	108.194	114.642	147.859	133.471	87.659	156.261
nipa1	85.0962	-0.622599	0.145761	-4.27138	1.94266e-05	0.000323611	114.633	92.5373	90.2194	102.567	115.252	102.888	61.9749	68.4155	73.3899	59.965	65.9905	73.3226
hp1bp3	449.533	-0.605254	0.141774	-4.26914	1.96224e-05	0.000326576	642.116	490.935	504.359	453.628	548.528	616.211	402.312	419.738	260.102	338.512	380.184	337.765
plpp3	326.497	-0.979632	0.22948	-4.26892	1.96424e-05	0.00032661	379.236	441.257	392.4	288.521	492.202	606.146	113.446	209.869	257.944	269.843	193.047	274.058
phka2	217.817	0.795485	0.186407	4.26747	1.97705e-05	0.000328442	156.866	182.152	127.177	188.456	138.649	162.161	331.933	288.455	310.828	340.447	197.971	188.716
fubp1	1402.96	0.456601	0.10701	4.2669	1.9821e-05	0.000328981	1040.31	1033.5	1188.07	1236.64	1314.56	1283.87	1373.95	1634.58	1793.73	1466.24	1843.79	1626.32
si:ch211-214j24.10	730.768	0.491757	0.115279	4.26579	1.99198e-05	0.000330321	600.745	529.898	600.013	587.049	596.189	730.282	885.506	719.287	878.52	813.396	784.991	1043.34
pcbp2	1052.56	0.336552	0.0789014	4.26548	1.99473e-05	0.000330478	864.487	988.688	966.326	903.921	932.411	925.994	1245.8	1098.35	1300.51	1039.72	1172.07	1192.39
tysnd1	97.5876	0.659718	0.154698	4.26455	2.00304e-05	0.000331555	81.8806	80.8484	73.9147	92.5602	60.6587	63.7459	123.95	118.34	121.957	120.897	134.936	97.3628
LOC100004299	1724.06	-0.623518	0.146351	-4.26044	2.04021e-05	0.000337095	1916.01	1879.97	1984.83	1727.79	2406.42	2630.36	1125	1410.84	1175.32	1306.66	1334.58	1790.99
fam136a	56.506	0.913327	0.214373	4.26045	2.04013e-05	0.000337095	41.3712	30.1964	38.0443	35.8567	51.1266	38.0239	64.0758	49.0003	73.3899	92.8491	78.7946	85.3427
rbm4.3	1580.77	0.441509	0.103651	4.25957	2.0482e-05	0.00033811	1230.79	1207.85	1241.33	1342.54	1694.98	1326.36	1951.68	1804.69	1780.78	1735.12	1995.47	1657.57
abo	120.86	-1.0678	0.250737	-4.25865	2.05664e-05	0.000339196	204.271	239.623	200.004	124.247	114.385	99.5331	93.4876	88.7553	82.024	54.1619	83.7193	66.1105
mrpl39	181.279	0.540662	0.127067	4.25495	2.09095e-05	0.000344544	137.042	148.06	142.394	136.756	155.98	165.516	190.126	190.454	233.121	209.878	197.971	268.048
cmtm6	386.859	-0.485658	0.114179	-4.25347	2.10486e-05	0.000346524	413.712	475.349	491.315	510.332	426.344	390.304	386.555	307.87	311.907	274.678	326.998	326.947
mfsd13a	462.912	0.538974	0.126745	4.25243	2.11468e-05	0.000347827	343.899	298.067	356.53	398.593	411.613	456.287	529.413	567.664	628.131	457.475	588.005	519.268
wu:fb77a09	78.683	-0.969422	0.228028	-4.25133	2.12504e-05	0.000349218	94.8091	112.993	58.6969	133.42	128.25	96.1781	54.622	68.4155	46.4083	40.6215	47.2768	62.5045
eif2s3	2717.67	0.273298	0.0643045	4.25006	2.13712e-05	0.000350888	2341.79	2338.76	2608.75	2319.84	2612.66	2545.36	3051.48	2759.73	3152.53	2938.29	3009.95	2932.9
zgc:103508	50.2716	-0.851807	0.200527	-4.24784	2.15844e-05	0.000354069	54.2998	75.978	73.9147	57.5374	64.1249	62.6276	30.4622	27.736	34.5364	37.7199	48.2617	36.0603
si:ch211-206a7.2	84.9045	-1.3371	0.314799	-4.24746	2.16203e-05	0.000354341	112.047	216.245	113.046	83.3876	92.7212	111.835	43.0673	47.1512	70.1521	26.1138	28.563	74.5246
nrxn1a	112.702	0.759768	0.178941	4.24591	2.17704e-05	0.00035648	68.0902	83.7706	125.003	79.2182	73.657	73.8111	149.16	177.511	123.036	135.405	133.951	129.817
nsdhl	1690.51	1.0834	0.255206	4.2452	2.184e-05	0.000357301	844.663	1188.37	1358.73	958.957	1147.32	1006.51	1414.92	1620.71	2711.11	2001.09	4342.57	1691.23
ctsf	1265.35	0.588888	0.138791	4.243	2.20551e-05	0.000360496	994.634	1174.74	834.801	848.052	1073.66	1137.36	1619.75	1502.37	1583.28	1413.05	1140.55	1861.91
ghra	226.188	-0.663215	0.156356	-4.24171	2.21828e-05	0.000362259	316.318	237.675	255.44	217.642	318.892	317.611	164.916	157.171	135.987	179.895	210.776	201.938
hkdc1	13384.5	-0.931498	0.219809	-4.23775	2.25768e-05	0.000368365	18177.5	18079.8	13278.6	16931	17666.4	21234.1	4759.46	11840.5	9360.45	8259.7	7370.25	13656
llgl2	504.985	-0.442668	0.104481	-4.23681	2.26717e-05	0.000369583	564.545	662.372	542.403	567.035	610.054	545.755	391.808	526.984	419.833	406.215	433.37	389.451
actb1	3460.06	-0.576739	0.136437	-4.22713	2.3669e-05	0.000384841	4385.35	3917.74	4174	4866.5	4075.4	3436.69	2803.58	2437.07	2786.66	2796.11	3687.59	2154
ilf3a	204.163	-0.563147	0.133223	-4.22711	2.36708e-05	0.000384841	297.356	241.571	230.44	205.967	231.37	254.984	190.126	175.661	129.512	168.289	168.423	156.261
tspan5b	146.312	-0.512843	0.121317	-4.22728	2.36536e-05	0.000384841	182.723	177.282	176.091	167.609	155.98	173.344	134.454	137.756	99.2922	119.93	112.282	118.999
lmbrd2b	38.0762	-1.26527	0.299378	-4.22633	2.37535e-05	0.000385842	52.576	53.5742	65.2188	62.5407	38.1283	51.4441	31.5127	37.9059	12.9512	19.3436	19.6986	12.0201
slc25a45	9.33598	-2.88176	0.681945	-4.22579	2.38103e-05	0.00038642	8.61901	20.4556	13.0438	26.684	20.7973	8.9468	1.05042	0	0	1.93436	6.89453	3.60603
mdh1ab	88.6106	1.49561	0.354071	4.22404	2.39961e-05	0.00038909	56.0236	73.0557	64.1318	33.355	37.2618	14.5385	163.866	191.379	169.444	80.2757	88.6439	91.3528
LOC100001908	27.4209	1.42668	0.337797	4.22349	2.40548e-05	0.000389696	8.61901	12.663	7.60886	23.3485	25.9966	10.0651	39.9161	32.3587	49.6461	45.4573	32.5028	40.8683
ythdf2	504.371	0.697506	0.165171	4.22294	2.41135e-05	0.000390302	446.465	440.283	264.136	307.7	484.403	364.582	766.808	619.438	553.662	530.981	644.146	629.853
fcf1	192.234	0.50099	0.118648	4.22249	2.41615e-05	0.000390732	162.037	154.878	165.221	145.094	178.51	148.741	262.606	198.775	232.042	238.893	194.032	225.978
si:dkey-33i11.9	1005.23	-0.33682	0.079793	-4.22117	2.43034e-05	0.00039268	1083.41	1071.48	1108.72	1153.25	1231.37	1081.44	935.926	835.779	913.056	774.709	912.047	961.608
tp53i11a	49.0893	1.15082	0.272792	4.21865	2.45766e-05	0.000396743	37.0617	37.0149	30.4355	29.1856	24.2635	24.6037	115.546	41.604	70.1521	51.2604	63.0357	64.9085
LOC100535941	59.0175	-0.764412	0.181323	-4.21574	2.4896e-05	0.000401544	82.7425	76.952	73.9147	84.2214	69.3243	58.1542	53.5715	43.4531	35.6157	48.3589	37.4274	44.4744
dhfr	253.508	-0.798195	0.189388	-4.21461	2.50209e-05	0.000403203	281.842	289.301	311.963	418.606	324.091	305.31	154.412	178.435	133.829	152.814	278.736	212.756
stat5a	303.457	-0.600768	0.142585	-4.2134	2.51553e-05	0.000405012	415.436	389.631	275.006	376.912	392.549	343.333	200.631	197.85	235.279	275.646	253.128	286.078
guk1a	344.177	0.650689	0.15446	4.21267	2.52374e-05	0.000405975	236.161	263.001	343.486	221.811	317.159	225.907	524.161	461.342	393.931	342.381	386.094	414.693
dedd1	871.37	1.14476	0.271791	4.21192	2.53211e-05	0.000406964	546.445	1006.22	559.795	483.648	329.29	331.032	1021.01	1771.41	1367.43	843.379	994.782	1202.01
psmg3	143.246	0.577362	0.137092	4.21148	2.53705e-05	0.000407399	140.49	112.019	105.437	100.065	111.785	119.663	190.126	183.058	145.7	147.011	177.288	186.312
mrpl46	223.673	0.660091	0.156753	4.21103	2.54206e-05	0.000407845	153.418	167.541	166.308	195.127	197.574	158.806	246.849	216.341	368.029	242.762	249.188	322.139
hao2	2355.62	-0.373005	0.0886216	-4.20897	2.56543e-05	0.000411233	2590.87	2589.1	2547.88	2630.04	2693.25	2898.76	1856.1	2252.16	2067.87	1913.08	1833.94	2394.4
tmem131	2188.19	1.22892	0.292141	4.20659	2.59247e-05	0.000415205	998.081	1152.33	841.323	893.081	2109.19	1858.7	5590.35	2385.3	2206.01	2301.88	3480.75	2441.28
cd82a	103.044	-0.981064	0.233262	-4.20586	2.60097e-05	0.000416201	146.523	107.148	110.872	228.482	111.785	115.19	72.4791	54.5475	87.4203	81.2429	57.1261	63.7065
cirbpb	13029.3	0.39399	0.0936945	4.20504	2.61031e-05	0.00041733	9639.5	11573	10417.6	11090.5	13394.3	11450.8	14635.5	15267.8	15170.1	13649.8	13693.5	16369
bag4	307.694	0.765004	0.182097	4.20109	2.65636e-05	0.000424321	208.58	317.549	173.917	236.821	249.567	180.054	330.883	406.795	401.486	348.184	313.209	525.278
si:dkeyp-9d4.3	27.1967	-1.34588	0.320429	-4.20025	2.66617e-05	0.000425516	23.2713	54.5483	44.5662	34.1889	31.1959	46.9707	11.5546	21.2643	20.506	17.4092	8.86439	12.0201
cnn3b	49.2595	-0.939475	0.223743	-4.19891	2.68207e-05	0.00042768	65.5045	72.0817	61.9579	73.3811	61.5253	53.6808	17.8572	28.6606	45.329	41.5886	33.4877	36.0603
scara5	28.342	-1.63108	0.388513	-4.19827	2.68963e-05	0.000428512	62.9188	48.7038	43.4792	23.3485	38.1283	40.2606	11.5546	8.32081	4.31705	23.2123	11.8192	24.0402
cda	3480.7	0.958603	0.228348	4.19798	2.69301e-05	0.000428677	1357.49	1789.38	2289.18	1953.77	3207.98	3593.26	4510.51	4579.22	5680.16	3250.68	4376.05	5180.66
si:dkey-118j18.1	71.8407	-0.773168	0.184233	-4.19667	2.70862e-05	0.000430786	90.4996	64.2891	94.5673	95.0618	97.9205	100.651	48.3194	41.604	51.8046	49.3261	57.1261	70.9186
samd13	111.741	-0.739846	0.176347	-4.1954	2.7239e-05	0.00043284	150.833	128.578	134.786	162.606	115.252	146.504	69.3279	70.2646	61.518	108.324	95.5384	97.3628
prmt9	39.0227	-1.26297	0.301126	-4.19415	2.73897e-05	0.000434479	79.2949	57.4705	52.1751	55.0358	38.1283	49.2074	21.0084	27.736	20.506	30.9497	29.548	7.21206
slc38a5b	186.772	0.841167	0.200555	4.19419	2.7385e-05	0.000434479	92.2234	158.774	140.22	119.244	141.248	152.096	217.437	232.983	324.858	183.764	305.329	173.089
morc2	434.931	0.430026	0.102547	4.19345	2.7474e-05	0.000435438	393.889	400.345	295.659	390.254	360.486	382.476	444.329	530.682	500.778	505.834	545.653	468.784
cotl1	294.892	-0.85362	0.203728	-4.18999	2.7897e-05	0.000441758	280.118	301.964	481.532	533.68	383.017	297.481	153.362	181.209	250.389	206.009	261.992	207.948
rock2a	1067.41	-0.590985	0.141069	-4.18933	2.79778e-05	0.000442655	1396.28	1285.78	1343.51	1314.19	1177.65	1182.1	665.968	1118.69	742.533	1047.45	764.308	770.488
utp23	78.7699	0.688087	0.164356	4.18655	2.83223e-05	0.000447718	67.2283	50.652	72.8277	70.8794	51.9932	48.089	94.538	105.397	101.451	102.521	84.7042	94.9588
ube2d2	1187.31	0.466664	0.111496	4.18549	2.84555e-05	0.000449435	1134.26	1071.48	850.019	935.609	1044.2	943.887	1273.11	1405.29	1387.93	1350.18	1170.1	1681.61
eif3g	1286.43	0.31547	0.0754287	4.18236	2.88496e-05	0.000455265	1097.2	1166.94	1161.98	1134.9	1151.65	1166.44	1542.02	1310.06	1460.24	1370.49	1586.73	1288.55
ephx1	2215.12	-0.42678	0.102075	-4.18102	2.90198e-05	0.000457557	2317.65	2655.33	2379.4	2549.16	2727.91	2612.47	1635.51	1718.71	2288.04	1766.07	2107.76	1823.45
irx4a	7.29946	2.66278	0.636988	4.18026	2.91173e-05	0.000458303	2.5857	0	1.08698	3.3355	3.46621	1.11835	21.0084	10.1699	17.2682	6.77024	14.774	6.01005
slc22a15	373.554	0.718161	0.171797	4.18029	2.91136e-05	0.000458303	279.256	220.141	296.746	288.521	346.621	262.812	565.127	488.154	360.474	526.145	316.163	532.49
gadd45ga	2307.73	-0.682528	0.163328	-4.17888	2.92943e-05	0.000460692	3876.83	2898.85	3007.67	2237.29	2223.58	2817.12	1691.18	1723.33	1396.57	1741.89	1728.56	2349.93
slc38a4	77906.7	0.734272	0.175735	4.1783	2.93692e-05	0.000461473	41671.2	56139.9	47666.3	53259.6	82154.5	70098.2	126685	96203.3	92486.3	83010.9	101854	83651.5
fam118b	104.535	0.701291	0.167902	4.17679	2.95654e-05	0.000464047	74.1235	75.0039	90.2194	85.8892	70.1908	82.7579	136.555	111.869	133.829	103.488	176.303	114.191
mettl2a	125.167	0.601482	0.144011	4.17665	2.95838e-05	0.000464047	100.842	82.7965	104.35	114.241	116.985	76.0478	134.454	143.303	162.969	164.42	147.74	153.857
ptpn18	21.2538	-2.01191	0.482292	-4.17155	3.02535e-05	0.000474145	21.5475	50.652	53.262	40.8599	25.9966	12.3018	2.10084	7.39627	6.47558	18.3764	8.86439	7.21206
gb:ev754742	197.576	1.50957	0.362023	4.16982	3.04841e-05	0.000477349	68.0902	85.7187	166.308	83.3876	132.583	80.5212	139.706	149.774	372.346	284.35	614.598	193.524
cycsb	3567.59	0.540556	0.129652	4.16927	3.05573e-05	0.000478086	2853.75	2809.24	2432.66	3167.89	3629.13	2546.48	3484.25	3642.66	4681.84	4199.49	4449.92	4913.82
ubap2b	473.569	0.524706	0.125914	4.16717	3.08408e-05	0.000482109	392.165	345.797	413.053	298.528	406.414	476.417	570.379	589.853	570.93	622.862	485.572	510.854
smim14	2038.28	0.617176	0.148184	4.16493	3.11453e-05	0.000486452	1687.6	1517.61	1468.51	1360.89	1783.37	1835.21	3471.65	2564.66	2210.33	1905.34	2345.12	2309.06
ugt1b5	159.169	-1.25336	0.301198	-4.16124	3.16524e-05	0.00049395	272.361	290.275	120.655	230.15	229.637	202.421	99.7901	39.755	76.6277	106.39	167.439	74.5246
vcam1b	2592.4	-0.370888	0.0891438	-4.16056	3.17464e-05	0.000494995	3239.89	2543.31	2759.84	2744.28	3155.12	3098.95	2186.98	2205.94	2322.57	2373.45	2008.28	2470.13
zgc:174906	29.4269	-1.28639	0.309306	-4.15896	3.19698e-05	0.000498053	42.2332	23.3778	56.523	42.5277	48.527	36.9055	24.1597	12.9435	22.6645	8.7046	17.7288	16.8281
si:ch211-207j7.2	35.3502	-3.13426	0.753703	-4.15848	3.20376e-05	0.000498684	14.6523	193.841	105.437	9.17263	55.4594	2.2367	4.20169	9.24534	6.47558	7.73742	4.92466	10.8181
cars2	86.6284	-0.863014	0.207556	-4.15798	3.21068e-05	0.000499336	120.666	138.319	101.089	129.251	84.0557	97.2964	53.5715	77.6609	55.0424	39.6543	76.8247	66.1105
cbx3a	394.046	0.555603	0.133633	4.15768	3.21494e-05	0.000499574	342.175	310.73	295.659	263.505	388.216	314.256	531.514	485.38	545.028	463.278	418.596	370.219
eepd1	3648.17	0.746559	0.179583	4.15717	3.22214e-05	0.000500266	1868.6	2697.22	2256.57	2297.33	4242.65	2985.99	4209.04	4422.97	5070.38	4053.44	4957.17	4716.69
znf207b	387.916	0.386875	0.0931025	4.15536	3.24772e-05	0.00050381	390.441	324.367	313.05	317.707	347.488	323.203	467.438	474.286	446.815	401.379	424.506	424.31
bbs2	39.6606	-1.03119	0.248292	-4.15313	3.27961e-05	0.000508326	46.5427	64.2891	52.1751	50.8664	43.3277	62.6276	30.4622	24.9624	18.3475	37.7199	15.7589	28.8482
baz1a	512.612	0.509458	0.122699	4.1521	3.29441e-05	0.000510187	443.017	383.786	427.183	359.4	414.213	512.204	727.943	613.891	527.76	649.943	531.864	560.137
txlng	84.8125	0.664493	0.160066	4.15136	3.30503e-05	0.000511397	75.8473	67.2113	77.1756	54.2019	61.5253	58.1542	125	98.9251	97.1337	94.7834	115.237	92.5548
xrcc5	55.7698	-0.883068	0.212849	-4.1488	3.34221e-05	0.000516713	76.7092	53.5742	75.0016	61.7068	85.7888	81.6395	52.5211	36.9814	37.7742	47.3917	32.5028	27.6462
parp3	140.029	-0.730061	0.176208	-4.14318	3.42521e-05	0.000529098	199.099	145.137	158.699	150.932	194.108	201.303	121.849	125.737	77.7069	93.8162	129.026	82.9387
si:ch211-198n5.11	203.541	-0.710738	0.171706	-4.13927	3.48413e-05	0.000537744	265.466	279.56	246.745	248.495	242.635	233.735	116.597	199.699	144.621	110.258	206.836	147.847
srxn1	44.1038	-0.890887	0.215343	-4.13706	3.51784e-05	0.000542489	53.4379	72.0817	59.7839	43.3615	61.5253	53.6808	22.0589	28.6606	39.9327	29.9825	33.4877	31.2523
slc38a3b	417.017	1.35839	0.328375	4.1367	3.52331e-05	0.000542876	149.109	182.152	173.917	160.104	206.24	533.453	741.598	493.701	590.357	403.313	414.657	955.598
prpf40a	396.824	0.408167	0.0986749	4.13648	3.52671e-05	0.000542941	312.87	365.279	320.659	335.218	365.686	346.688	405.463	398.474	457.607	507.768	495.421	450.754
wu:fb59d01	63.8328	-0.766791	0.185444	-4.13489	3.5512e-05	0.000546251	93.9472	68.1854	78.2626	64.2084	86.6553	91.7047	35.7144	55.472	51.8046	52.2276	43.337	44.4744
nufip1	95.9895	1.02671	0.248363	4.13389	3.5668e-05	0.000547728	63.7807	55.5224	71.7407	67.5439	61.5253	59.2725	221.639	127.586	133.829	126.7	90.6138	72.1206
rnf130	1270.08	0.854407	0.206674	4.13407	3.5639e-05	0.000547728	732.616	858.161	792.409	672.938	1352.69	1018.82	2244.75	1530.1	1264.9	1163.51	1906.83	1703.25
pcolce2b	725.137	2.59577	0.628111	4.13266	3.58596e-05	0.000550209	490.422	143.189	57.61	114.241	324.091	105.125	2162.82	2363.11	692.887	563.865	326.013	1358.27
si:ch211-93g23.2	129.905	-1.47731	0.357897	-4.12774	3.66349e-05	0.000561632	140.49	296.119	102.176	233.485	253.034	120.782	48.3194	36.0568	49.6461	48.3589	105.388	125.009
gchfr	599.23	-0.715692	0.17372	-4.11981	3.7919e-05	0.000580238	762.782	685.75	550.012	815.53	945.41	707.915	548.32	389.229	374.504	360.757	436.325	614.227
phf13	170.866	0.747423	0.181428	4.11966	3.79437e-05	0.000580238	131.871	99.3558	130.438	115.075	114.385	175.581	217.437	286.606	153.255	204.074	199.941	222.372
si:dkey-33i11.1	71.5538	-0.879685	0.21353	-4.11973	3.79321e-05	0.000580238	66.3664	106.174	66.3058	95.8957	107.453	114.072	56.7228	61.9438	47.4876	44.4902	36.4425	55.2925
flot2a	292.638	-0.622189	0.151125	-4.11706	3.83743e-05	0.000585606	335.28	386.708	394.574	321.042	345.755	346.688	228.992	268.115	250.389	175.059	289.57	169.483
2022-03-06	2365.76	0.851158	0.206754	4.11676	3.8423e-05	0.000585606	1218.73	1388.06	1246.77	1646.07	2670.72	1953.76	4121.86	2429.68	2945.31	2613.31	3068.06	3086.76
si:dkey-239i20.2	1952.55	-0.764289	0.185652	-4.11678	3.84207e-05	0.000585606	2804.63	2148.81	2515.27	1886.23	2570.2	2823.83	1440.13	1179.71	1570.33	1557.16	2038.81	895.497
topbp1	42.0368	-1.20064	0.291636	-4.11692	3.83967e-05	0.000585606	82.7425	65.2631	45.6532	56.7035	39.8615	61.5092	16.8068	23.1133	26.9816	45.4573	18.7137	21.6362
rangap1b	170.815	0.772562	0.187827	4.11317	3.90271e-05	0.000594318	145.661	119.811	106.524	118.41	125.65	139.794	212.185	129.435	226.645	214.713	206.836	304.109
igfbp2b	2107.36	-0.388718	0.0945796	-4.10995	3.95737e-05	0.00060214	2181.47	2444.93	2201.14	2188.92	2538.13	2782.45	1764.71	1813.01	1814.24	1845.37	1621.2	2092.7
per1a	425.932	1.94456	0.473392	4.10772	3.9959e-05	0.000607497	24.9951	60.3927	97.8282	217.642	264.299	389.186	351.891	749.797	650.795	602.552	862.801	839.003
bnip3lb	382.389	0.727944	0.177242	4.10707	4.0071e-05	0.000608693	224.956	326.316	428.27	276.013	266.898	205.776	426.471	480.758	403.644	545.488	483.602	520.47
tars	704.336	0.54078	0.131759	4.1043	4.05537e-05	0.000615514	595.574	439.309	543.49	595.387	633.45	635.223	650.211	779.382	946.513	925.589	775.142	932.76
LOC565638	3.41571	-4.64409	1.13171	-4.10359	4.06782e-05	0.00061689	2.5857	1.94815	5.4349	5.00325	10.3986	14.5385	0	0	1.07926	0	0	0
mapkapk2a	674.295	0.371516	0.0905387	4.1034	4.07128e-05	0.000616904	644.702	630.228	493.489	561.198	650.782	544.636	782.565	730.382	763.039	739.891	752.488	798.135
aldh8a1	1559.5	-0.704737	0.17176	-4.10303	4.07773e-05	0.000617368	2021.16	1835.16	1584.82	1705.28	2096.19	2354.13	1086.14	1108.52	911.977	1097.75	1083.43	1829.46
nfil3-5	949.132	-2.27436	0.554465	-4.10191	4.09758e-05	0.00061986	468.012	890.306	1497.86	2210.6	2624.79	1746.86	63.0253	168.265	494.302	617.059	184.182	424.31
alkbh8	117.987	1.17922	0.287605	4.10015	4.12889e-05	0.00062408	110.323	84.7447	44.5662	53.368	78.8564	61.5092	224.79	201.548	187.792	107.357	179.258	81.7367
twf1b	226.949	-0.533231	0.130069	-4.09959	4.13877e-05	0.000625056	296.494	263.975	210.874	281.016	285.963	270.641	146.009	172.888	208.298	191.501	184.182	211.554
asna1	687.794	-0.412136	0.100539	-4.09928	4.14436e-05	0.000625384	745.544	765.624	779.365	893.081	745.236	782.845	502.102	543.626	566.613	597.716	698.317	633.459
slc14a2	522.171	-1.4269	0.34817	-4.09829	4.16217e-05	0.000627554	1011.87	909.787	764.147	830.54	593.589	456.287	241.597	134.057	261.182	374.298	109.328	579.369
cbr4	504.173	-0.492152	0.120097	-4.09794	4.16844e-05	0.00062798	584.369	575.679	572.839	684.612	617.853	499.902	314.076	469.663	418.754	418.788	445.189	448.35
LOC100332095	1159.37	0.386995	0.0944735	4.09634	4.19742e-05	0.000631826	967.053	1071.48	948.934	941.446	1064.99	1034.47	1109.25	1274.93	1532.55	1215.74	1378.91	1372.7
LOC100537842	45.7291	-2.87026	0.701193	-4.09339	4.25116e-05	0.000638863	25.857	29.2223	22.8266	11.6743	313.692	79.4028	24.1597	4.62267	10.7926	10.639	9.84932	6.01005
gdpd1	228.737	-0.898885	0.219593	-4.09341	4.25078e-05	0.000638863	392.165	270.793	193.483	385.251	283.363	260.576	120.799	156.246	135.987	209.878	121.147	215.16
cog2	541.127	-0.610693	0.149289	-4.09069	4.30096e-05	0.000645815	658.492	572.757	777.191	514.501	792.03	609.501	465.337	443.776	369.108	353.987	537.773	399.067
si:dkey-97a13.6	802.471	-0.755081	0.184617	-4.08997	4.31422e-05	0.000647275	1118.75	1060.77	1005.46	1397.58	756.501	706.797	470.589	694.325	613.021	480.687	602.779	722.408
jag1a	80.8778	-1.15906	0.283587	-4.08716	4.36682e-05	0.000654629	123.252	139.293	194.569	71.7133	64.9915	77.1661	44.1177	55.472	44.2498	57.0635	54.1713	44.4744
eftud1	72.7906	0.659522	0.161442	4.08518	4.40417e-05	0.000659147	56.0236	63.315	51.0881	53.368	51.9932	62.6276	89.2859	78.5854	94.9751	95.7506	71.9001	104.575
si:dkey-110c1.10	10.7863	-5.84488	1.43072	-4.08527	4.40264e-05	0.000659147	4.30951	64.2891	45.6532	0	12.1317	1.11835	0	0	0	1.93436	0	0
gemin5	146.961	0.86919	0.21298	4.08109	4.48243e-05	0.000670219	117.219	103.252	83.6975	116.743	78.8564	124.137	149.16	150.699	270.895	254.368	154.634	159.867
yme1l1b	302.444	0.412794	0.101152	4.08094	4.48548e-05	0.000670219	243.918	247.415	267.397	272.677	288.562	234.853	328.782	333.757	373.425	314.333	329.952	394.259
si:ch211-11k18.4	91.7397	-0.952563	0.233469	-4.08004	4.50281e-05	0.000672257	105.152	128.578	73.9147	152.599	125.65	138.675	54.622	38.8304	73.3899	58.0307	60.0809	91.3528
angptl4	2039.66	1.81922	0.445958	4.07936	4.51602e-05	0.00067313	2104.76	1309.16	416.313	376.912	962.741	233.735	3875.01	3555.76	3879.95	1704.17	1704.92	4352.48
rtf1	833.427	0.467562	0.114616	4.07937	4.5158e-05	0.00067313	724.859	730.557	867.41	590.384	662.913	621.803	1106.09	933.779	1026.38	920.753	850.982	965.214
ddx28	87.2532	0.720773	0.176726	4.07848	4.53302e-05	0.000675114	78.433	75.978	50.0011	66.7101	58.9256	64.8643	148.11	103.548	106.847	99.6193	101.448	92.5548
dnajc5ga	223.494	0.695618	0.170579	4.07798	4.54282e-05	0.000676022	176.69	166.567	175.004	155.935	220.105	128.61	340.337	296.775	310.828	190.534	266.917	253.624
fbp1b	22056.2	0.600439	0.147261	4.0774	4.5543e-05	0.000677178	18845.5	18460.7	13209	15426.7	20437.7	18808.4	33059.9	26538.7	24273.7	24415.4	20287.6	30910.9
LOC103909985	4340.75	1.05074	0.257833	4.07528	4.59584e-05	0.000682246	2414.18	2574.48	1426.12	3920.05	3249.58	3372.94	4641.82	7021.84	5366.09	4710.16	3915.11	9476.65
prkcsh	1151.73	-0.474411	0.11641	-4.07534	4.59464e-05	0.000682246	1249.76	1100.71	1494.6	1403.41	1340.56	1447.14	952.733	847.798	1067.39	797.922	1119.87	998.87
mthfsd	208.966	-1.30722	0.320806	-4.07481	4.60528e-05	0.000682537	287.013	340.927	233.701	95.0618	348.354	480.89	197.479	90.6043	126.274	92.8491	101.448	112.989
poldip2	546.105	0.429559	0.105418	4.07484	4.60468e-05	0.000682537	401.646	470.479	419.574	474.475	538.996	486.482	606.094	681.382	652.954	527.112	618.538	675.53
dis3	146.074	0.734442	0.180491	4.06914	4.71867e-05	0.00069821	160.314	115.915	90.2194	109.238	91.8547	89.468	221.639	175.661	208.298	177.961	153.649	158.665
nol4lb	120.733	-1.48054	0.363845	-4.06916	4.71838e-05	0.00069821	96.5329	119.811	188.048	155.935	194.975	312.02	37.8152	63.7928	31.2986	65.7681	135.921	46.8784
acaca	47248.2	1.28581	0.31603	4.06864	4.72894e-05	0.000699163	28304	17969.8	10585	28433.5	35368.4	44245.3	62162.9	85740.4	57694.2	62524.2	32999.2	100952
abcc4	3883.32	1.1013	0.270749	4.06759	4.75017e-05	0.000701736	1388.52	2294.92	1618.51	2079.69	3460.15	3973.5	8188.04	5570.32	4205.89	3746.85	4381.96	5691.52
nceh1b.1	392.63	-0.833448	0.204945	-4.06669	4.76854e-05	0.000703879	603.331	571.783	379.356	357.733	617.853	487.601	348.74	362.417	210.456	195.37	261.992	314.927
pou6f1	84.1099	-1.06736	0.262559	-4.06522	4.79881e-05	0.000707775	134.457	122.734	102.176	132.586	107.453	83.8762	19.958	55.472	47.4876	72.5383	72.885	57.6965
hars	776.02	0.378566	0.0931353	4.06469	4.80961e-05	0.000708797	655.907	674.061	664.145	700.456	642.116	711.271	751.052	791.401	1006.95	847.248	901.213	966.416
LOC110438424	11.626	-2.30055	0.566245	-4.06282	4.84827e-05	0.000713919	12.9285	18.5075	27.1745	10.0065	32.929	14.5385	10.5042	1.84907	1.07926	3.86871	4.92466	1.20201
slc2a2	9391.29	0.761582	0.187663	4.05825	4.94411e-05	0.000727444	7337.36	7095.17	7029.5	5722.89	7711.46	6914.76	14918.1	16638.8	9164.02	8508.26	8340.41	13314.7
fam222bb	849.882	0.621074	0.153052	4.05794	4.95078e-05	0.00072784	804.154	876.669	610.883	547.022	615.253	563.648	1070.38	1175.08	1049.04	814.364	906.138	1165.95
carf	126.084	-0.547276	0.134944	-4.05558	5.00092e-05	0.000734621	146.523	161.697	161.96	157.603	142.115	127.492	112.395	94.3025	118.719	82.2101	103.418	104.575
dhx33	29.2707	1.3327	0.328745	4.05391	5.03684e-05	0.000738973	28.4427	19.4815	9.78282	15.8436	12.1317	13.4202	47.269	35.1323	57.2009	23.2123	36.4425	52.8884
man2a1	280.292	-0.780809	0.192619	-4.05364	5.04268e-05	0.000738973	377.513	255.208	256.527	424.443	342.289	469.707	200.631	250.549	172.682	157.65	203.881	252.422
picalma	1960.23	-0.510505	0.125936	-4.05367	5.04198e-05	0.000738973	2235.77	2398.18	1925.04	2282.32	2676.78	2300.45	1455.89	1260.14	1777.55	1647.1	1556.19	2007.36
nde1	202.648	0.73575	0.18157	4.05216	5.0747e-05	0.000743069	147.385	149.034	180.439	157.603	138.649	139.794	156.513	271.813	278.45	227.287	351.621	233.19
si:ch211-152p11.8	389.308	0.733004	0.180903	4.05191	5.08002e-05	0.000743253	312.87	310.73	286.963	266.84	370.018	206.895	640.758	577.834	378.821	381.068	522.999	415.895
mrps26	164.832	0.618807	0.152775	4.05044	5.11209e-05	0.000747346	137.904	150.008	105.437	123.414	110.919	152.096	165.967	174.737	236.359	178.928	207.821	234.392
rab20	166.066	-0.634799	0.156731	-4.05024	5.11648e-05	0.00074739	209.442	217.219	243.484	192.625	147.314	202.421	143.908	145.152	107.926	104.455	130.996	147.847
tlr3	381.758	-0.716286	0.176908	-4.04892	5.14544e-05	0.00075102	576.612	575.679	398.922	512	405.547	378.002	302.522	271.813	415.516	235.991	245.248	263.24
kdelc1	167.415	0.838795	0.207225	4.04775	5.1713e-05	0.000754193	116.357	124.682	106.524	127.583	156.846	87.2313	163.866	225.586	263.34	131.536	248.203	257.23
dbpa	110.578	0.925861	0.228759	4.04733	5.18054e-05	0.000754938	73.2616	74.0298	77.1756	55.8697	89.255	88.3496	130.252	220.964	117.64	114.127	98.4932	187.514
slc35f2	41.229	1.35959	0.335971	4.04673	5.19376e-05	0.000756261	18.9618	18.5075	13.0438	19.1791	35.5287	33.5505	101.891	39.755	37.7742	59.965	70.9151	45.6764
tia1l	1752.35	0.305991	0.075642	4.04525	5.22664e-05	0.000760442	1458.34	1520.53	1565.25	1529.33	1634.32	1695.42	1914.92	1836.12	2108.88	1717.71	2017.14	2030.19
lrp2a	79.3171	-4.23683	1.04893	-4.03919	5.36372e-05	0.000779766	16.3761	280.534	466.315	15.8436	109.186	15.6569	2.10084	0.924534	10.7926	27.081	0.984932	6.01005
adnpa	422.882	0.496105	0.122869	4.03768	5.39817e-05	0.00078415	405.093	366.253	284.789	336.052	386.483	325.44	573.531	479.833	528.839	439.099	530.879	418.299
slc25a51b	267.038	-0.521097	0.129072	-4.03726	5.40795e-05	0.000784947	291.323	394.501	336.964	281.85	318.892	265.049	224.79	249.624	230.962	199.239	190.092	221.17
mmd2a	43.2893	-1.11516	0.276371	-4.03502	5.45986e-05	0.000791853	93.0853	59.4187	45.6532	57.5374	43.3277	55.9175	19.958	16.6416	30.2194	28.0482	38.4124	31.2523
atic	389.119	0.605261	0.150025	4.03439	5.47436e-05	0.000793326	306.837	265.923	241.31	323.544	329.29	384.712	352.942	510.343	485.668	471.983	423.521	573.359
phf14	52.5717	-0.833098	0.206515	-4.03407	5.48184e-05	0.00079378	62.9188	63.315	58.6969	77.5504	59.7922	81.6395	38.8656	23.1133	39.9327	47.3917	40.3822	37.2623
rpp30	45.4913	1.07829	0.267458	4.03162	5.53936e-05	0.000801475	43.0951	33.1186	26.0875	22.5146	26.8632	23.4853	95.5884	52.6984	72.3106	57.0635	52.2014	40.8683
itm2bb	2842.88	0.373684	0.0927029	4.03098	5.55443e-05	0.000803019	2079.77	2404.02	2716.36	2801.82	2500.87	2357.48	3164.92	3212.76	3500.05	2839.63	3363.54	3173.31
khsrp	495.585	0.700239	0.173803	4.02892	5.60339e-05	0.000809457	343.037	441.257	361.964	314.371	479.204	325.44	677.522	633.306	703.679	376.232	692.408	598.601
camk2d1	521.713	-0.766075	0.190202	-4.0277	5.63259e-05	0.000813033	539.55	505.546	744.582	509.498	990.47	653.116	435.925	459.493	304.352	325.939	414.657	377.431
fut11	44.7366	-0.955653	0.237374	-4.02593	5.67506e-05	0.000818517	56.8855	78.9002	67.3928	55.8697	40.728	54.7991	31.5127	37.9059	28.0608	34.8184	18.7137	31.2523
dpm3	157.651	-0.617968	0.153509	-4.02562	5.68261e-05	0.000818959	174.966	184.1	177.178	194.293	226.17	189.001	86.1346	130.359	130.591	120.897	161.529	116.595
tmem106a	320.504	0.646397	0.160646	4.02374	5.72818e-05	0.000824876	273.223	210.401	258.701	189.29	289.429	278.469	491.598	355.946	473.796	365.593	312.224	347.381
psmd5	97.8764	-0.908036	0.225729	-4.02269	5.75383e-05	0.000827917	126.699	102.278	115.22	127.583	122.184	172.226	42.0169	51.7739	55.0424	75.4399	97.5083	86.5447
ssfa2	1196.2	-0.654961	0.162906	-4.02048	5.80787e-05	0.000835036	942.058	1404.62	1381.55	1496.81	1907.28	1646.21	993.7	800.646	934.642	1041.65	764.308	1040.94
pgrmc2	920.791	-0.425637	0.106025	-4.01449	5.95736e-05	0.000855855	1105.82	976.025	1113.07	893.081	1140.38	1106.05	718.489	737.778	919.532	724.416	886.439	728.418
cyp1a	13045.9	0.585189	0.145785	4.01406	5.9683e-05	0.000856753	11427.9	11170.7	12776.4	7582.43	10026.9	9631.23	18677.6	17919.3	15382.7	12061.7	15061.6	14832.8
polr3b	336.577	0.384825	0.095877	4.01373	5.9766e-05	0.000857271	317.18	296.119	293.485	281.016	276.431	286.298	382.354	368.889	429.547	359.79	331.922	415.895
si:dkey-23p11.2	144.656	-0.829508	0.206738	-4.01236	6.0116e-05	0.000861616	158.59	223.064	209.787	159.27	183.709	176.699	71.4287	114.642	91.7373	72.5383	156.604	117.797
si:ch211-236d3.4	128.254	-1.04813	0.261241	-4.01212	6.01752e-05	0.000861788	180.137	151.956	219.57	200.13	160.312	125.255	86.1346	98.9251	139.225	78.3414	41.3672	57.6965
arhgap18	269.5	-0.586953	0.146302	-4.01193	6.02256e-05	0.000861834	338.727	364.305	308.702	264.339	360.486	304.191	276.261	173.812	191.03	236.959	183.197	231.988
slc2a11l	15.2409	-4.61709	1.15114	-4.01089	6.04914e-05	0.000864961	1.7238	70.1335	58.6969	0	40.728	4.4734	0	0	1.07926	3.86871	0.984932	1.20201
cbln6	447.429	-2.2697	0.565928	-4.01058	6.05698e-05	0.000865405	249.951	1458.19	883.715	512.834	583.19	759.36	200.631	382.757	127.353	46.4245	43.337	121.403
si:dkey-196h17.9	11.58	-5.95329	1.48454	-4.0102	6.06669e-05	0.000866115	25.857	0	4.34792	101.733	1.73311	3.35505	0	0	0	1.93436	0	0
eif4g2b	3132.49	0.30447	0.0759317	4.00978	6.07743e-05	0.000866971	2546.92	2738.13	2733.76	2954.42	3101.39	2743.31	3272.07	3539.12	3769.86	3152.03	3621.6	3417.31
fam32a	388.394	0.400524	0.0999422	4.00756	6.13505e-05	0.000874508	359.413	334.108	316.311	329.381	363.086	304.191	502.102	401.248	439.26	429.427	392.988	489.218
lmf2a	49.4738	-1.00251	0.250198	-4.00688	6.15264e-05	0.000876331	74.1235	62.3409	83.6975	70.8794	52.8598	52.5624	35.7144	28.6606	20.506	54.1619	30.5329	27.6462
ccdc149a	26.1502	1.26687	0.316413	4.00385	6.23186e-05	0.000886234	24.9951	5.84446	13.0438	14.1759	14.7314	19.0119	44.1177	28.6606	46.4083	35.7856	28.563	38.4643
slc25a15b	32.4928	1.2411	0.309963	4.00404	6.2271e-05	0.000886234	19.8237	19.4815	6.52188	26.684	17.3311	25.722	45.1682	41.604	26.9816	46.4245	60.0809	54.0904
si:ch211-217g15.3	75.5641	1.04138	0.260181	4.0025	6.26775e-05	0.000890645	47.4046	34.0927	54.349	45.8632	80.5895	33.5505	116.597	69.34	130.591	82.2101	128.041	84.1407
acy3.2	308.684	-0.806067	0.201406	-4.0022	6.27571e-05	0.000891014	368.032	399.371	495.663	305.199	446.275	341.097	171.219	256.096	223.407	170.223	180.243	347.381
stag2b	798.673	0.311258	0.077775	4.00203	6.28011e-05	0.000891014	663.664	696.465	706.537	698.788	799.829	711.271	815.128	881.081	895.788	833.707	962.279	919.538
celf1	1114.8	0.281534	0.0703623	4.00121	6.30197e-05	0.000893423	961.882	1026.68	1033.72	925.602	1120.45	969.609	1251.05	1234.25	1258.42	1137.4	1225.26	1233.26
ptpn3	724.227	0.430334	0.107562	4.0008	6.31297e-05	0.000894289	661.94	645.813	554.36	541.185	707.108	590.489	936.977	886.628	864.49	703.138	758.398	840.205
pex1	258.928	-0.551344	0.137897	-3.99823	6.38185e-05	0.000903345	300.803	297.093	281.528	341.055	292.895	333.268	154.412	189.529	213.694	205.042	271.841	225.978
cct2	779.258	0.347243	0.0868778	3.99691	6.41736e-05	0.000907669	701.587	726.661	591.317	695.452	733.104	664.3	866.598	796.024	890.392	832.74	858.861	994.062
pnpla3	441.428	1.16723	0.292078	3.99629	6.43437e-05	0.000908754	188.756	210.401	150.003	331.883	322.358	428.328	465.337	681.382	596.832	453.606	400.868	1067.38
vasnb	82.7393	-0.929634	0.232626	-3.99626	6.43498e-05	0.000908754	122.39	98.3817	92.3933	109.238	152.513	76.0478	56.7228	87.8307	57.2009	39.6543	51.2165	49.2824
cluha	2960.85	0.445353	0.111528	3.99319	6.51895e-05	0.000919902	2440.9	2742.03	2169.61	2605.03	2336.23	2750.02	2776.27	3361.61	3863.76	3210.06	3244.37	4030.34
gyg1a	722.757	0.543652	0.136166	3.99256	6.53631e-05	0.000921639	607.64	630.228	503.272	452.795	692.376	643.051	715.338	968.912	976.733	747.628	918.942	816.165
LOC103908723	14.2463	-3.8421	0.962917	-3.99006	6.60564e-05	0.000930697	19.8237	8.76669	9.78282	113.407	6.93243	1.11835	1.05042	1.84907	0	4.83589	0.984932	2.40402
mxra8a	17.2818	-1.45055	0.363559	-3.98987	6.61096e-05	0.000930729	13.7904	25.326	22.8266	35.8567	30.3294	23.4853	9.4538	12.0189	6.47558	9.67178	4.92466	13.2221
LOC101883852	21.3649	1.53302	0.384389	3.98821	6.65729e-05	0.00093653	22.4094	8.76669	9.78282	10.0065	7.79898	6.7101	42.0169	32.3587	45.329	30.9497	24.6233	15.6261
pnpla7b	733.864	0.630083	0.158093	3.98552	6.73329e-05	0.000946494	602.469	546.457	450.01	630.41	744.369	480.89	1051.47	964.289	738.216	766.972	757.413	1073.39
atp11c	3775.3	-0.493036	0.123894	-3.97949	6.90631e-05	0.000970069	4350.01	4326.85	3806.61	3822.49	4541.61	5638.72	3150.22	3722.17	2607.5	2903.47	3110.42	3323.56
zgc:162608	1417.45	-0.957395	0.240613	-3.97898	6.92118e-05	0.00097141	1229.07	1690.02	1827.21	1761.15	2024.27	2696.34	1306.73	785.854	1264.9	694.434	1178.96	550.521
rps6kb1a	541.112	0.547154	0.137555	3.97772	6.95804e-05	0.000975086	310.284	428.594	503.272	382.749	542.462	471.944	709.035	598.173	602.229	625.764	669.754	649.085
sort1b	144.265	-1.1072	0.278344	-3.9778	6.95546e-05	0.000975086	133.595	282.482	316.311	209.303	136.915	104.007	110.294	77.6609	98.2129	109.291	79.7795	73.3226
pmepa1	92.0147	-0.949823	0.238901	-3.97581	7.01405e-05	0.000982182	81.8806	105.2	90.2194	111.739	162.045	176.699	61.9749	85.0571	58.2802	46.4245	56.1412	68.5146
pdzk1ip1	461.045	-1.42501	0.358498	-3.97493	7.04005e-05	0.000985067	268.913	1030.57	1294.59	253.498	786.83	397.014	241.597	255.171	233.121	213.746	273.811	283.674
hspa9	5806.99	0.512314	0.128919	3.97391	7.07033e-05	0.000988548	4565.49	4847.98	4552.27	4266.11	4582.33	5906.01	5578.79	6460.64	8277.95	6622.27	5905.66	8118.38
ccdc28a	391.114	0.439861	0.110715	3.9729	7.10035e-05	0.000990472	343.899	343.849	340.225	321.876	344.888	296.363	486.346	522.362	464.083	353.02	424.506	451.956
creld1	78.0714	-1.43676	0.361614	-3.97317	7.09213e-05	0.000990472	75.8473	121.76	226.092	109.238	64.1249	87.2313	34.6639	34.2078	23.7438	28.0482	77.8097	54.0904
smad3b	94.339	-1.1056	0.278281	-3.97296	7.09843e-05	0.000990472	95.671	192.867	98.9152	124.247	119.584	142.03	43.0673	38.8304	60.4387	64.8009	108.343	43.2724
mrpl9	123.07	0.635985	0.16018	3.97044	7.17394e-05	0.000999974	108.6	85.7187	96.7413	72.5472	103.12	111.835	150.21	121.114	184.554	164.42	134.936	143.039
si:ch211-125e6.8	6.16635	-3.21033	0.808975	-3.96839	7.23611e-05	0.00100787	12.0666	12.663	18.4787	11.6743	5.19932	6.7101	5.25211	0	0	0.967178	0.984932	0
tdp1	55.0631	0.880788	0.222056	3.9665	7.29346e-05	0.00101508	29.3046	40.9112	26.0875	45.8632	47.6604	42.4973	77.7313	74.8872	70.1521	53.1948	93.5686	58.8985
dhrs7cb	10.4833	1.60042	0.403996	3.96148	7.44865e-05	0.0010359	3.4476	7.79261	4.34792	3.3355	7.79898	4.4734	17.8572	13.868	14.0304	14.5077	18.7137	15.6261
psmd3	622.694	-0.471588	0.119149	-3.95798	7.55872e-05	0.0010504	692.107	685.75	610.883	796.351	753.901	800.739	471.64	465.041	475.955	498.096	564.366	657.499
prpf19	536.67	0.400291	0.101146	3.95754	7.57256e-05	0.00105153	439.57	443.205	420.661	485.316	474.005	513.323	544.119	541.777	659.43	601.584	716.046	601.005
hsdl2	2130.87	-0.477796	0.120752	-3.95684	7.59476e-05	0.00105381	2378.85	2823.85	2075.05	2486.62	2456.68	2662.79	1846.64	1599.44	2058.15	1761.23	2038.81	1382.31
aebp1	51.2479	-0.867714	0.219409	-3.95477	7.66081e-05	0.00106217	47.4046	64.2891	80.4365	58.3713	66.7246	80.5212	40.9665	26.8115	38.8535	47.3917	29.548	33.6563
aebp2	91.7951	0.832505	0.210536	3.95423	7.67829e-05	0.00106322	64.6426	87.6669	51.0881	60.8729	71.0574	60.3909	178.572	123.888	104.688	90.9147	93.5686	114.191
urod	96.3145	-1.17321	0.296701	-3.95417	7.68001e-05	0.00106322	93.0853	142.215	253.266	110.905	100.52	100.651	64.0758	34.2078	60.4387	43.523	80.7645	72.1206
igf2bp2b	313.795	-0.542615	0.137238	-3.95384	7.69081e-05	0.00106391	329.246	398.397	331.529	372.742	441.942	358.99	271.009	294.002	208.298	206.009	303.359	250.018
paqr7b	25.7449	1.357	0.343263	3.95323	7.71021e-05	0.00106578	7.75711	19.4815	11.9568	19.1791	8.66553	20.1303	19.958	55.472	38.8535	37.7199	32.5028	37.2623
casp3b	62.5468	-1.37242	0.347411	-3.95041	7.80189e-05	0.00107764	56.8855	112.993	86.9584	87.5569	71.9239	125.255	9.4538	24.9624	35.6157	33.8512	63.0357	42.0703
spna2	1532.95	-0.502736	0.127365	-3.94719	7.90723e-05	0.00109136	1544.53	1806.91	1770.69	1681.09	1843.16	2139.4	943.279	1314.69	1156.97	1497.19	1417.32	1280.14
vcpip1	69.304	-0.79029	0.200229	-3.94694	7.91569e-05	0.00109171	74.1235	121.76	80.4365	82.5537	90.9881	77.1661	43.0673	44.3776	56.1217	69.6368	43.337	48.0804
samm50l	110.953	-0.771344	0.195651	-3.94244	8.06574e-05	0.00111156	155.142	151.956	97.8282	133.42	171.578	129.729	87.1851	93.3779	61.518	67.7024	112.282	69.7166
elp1	250.592	0.516002	0.130941	3.94072	8.12361e-05	0.00111869	251.675	224.038	207.613	200.13	174.177	180.054	318.278	336.53	294.639	268.875	308.284	242.806
mrpl36	409.517	0.563562	0.143105	3.93811	8.21273e-05	0.00113012	309.422	333.134	244.571	334.384	425.478	334.387	505.253	399.399	562.296	451.672	464.888	549.319
calub	477.518	-0.73287	0.186371	-3.93231	8.41329e-05	0.00115684	528.345	473.401	765.234	517.003	600.521	694.495	283.614	381.833	385.297	313.366	519.059	268.048
mfhas1	97.3686	-0.881809	0.224495	-3.92797	8.56655e-05	0.00117703	167.209	138.319	148.916	127.583	72.7905	102.888	86.1346	73.0382	52.8839	58.9978	80.7645	58.8985
szrd1	521.668	0.505414	0.128694	3.92726	8.59192e-05	0.00117963	410.265	406.19	471.749	397.759	465.339	436.156	616.598	619.438	678.856	426.525	712.106	619.035
arl8	183.208	0.649042	0.165384	3.92446	8.69262e-05	0.00119256	149.109	140.267	122.829	123.414	188.909	130.847	278.362	257.02	237.438	173.125	194.032	203.14
gsna	296.884	-0.783491	0.199864	-3.92013	8.85013e-05	0.00121326	465.427	402.294	296.746	353.563	357.02	376.884	186.975	185.831	170.524	169.256	242.293	355.795
bag1	98.6204	-0.625122	0.159476	-3.91986	8.86003e-05	0.0012137	123.252	129.552	89.1324	113.407	135.182	127.492	65.1262	90.6043	89.5788	69.6368	80.7645	69.7166
si:ch211-15d5.11	158.119	-0.682589	0.174188	-3.91869	8.9032e-05	0.0012187	204.271	147.086	211.961	267.674	142.981	194.593	127.101	103.548	120.877	132.503	116.222	128.615
fam58a	58.5664	-0.992058	0.253186	-3.91829	8.91786e-05	0.0012198	88.7758	64.2891	64.1318	64.2084	102.253	83.8762	48.3194	28.6606	23.7438	59.965	32.5028	42.0703
si:zfos-452g4.1	18.1336	-1.4355	0.366531	-3.91645	8.98608e-05	0.00122821	29.3046	22.4038	25.0005	39.1922	20.7973	22.367	7.35296	13.868	3.23779	8.7046	15.7589	9.61608
fah	5512.91	-0.729087	0.186196	-3.91569	9.01463e-05	0.00123119	6884	7679.62	4468.58	6862.8	8484.42	6881.21	4014.71	4444.23	3525.95	2920.88	4042.16	5946.34
hspe1	1038.17	0.471676	0.120517	3.91378	9.08637e-05	0.00124006	862.763	755.883	817.409	962.293	819.759	1000.92	1031.51	1025.31	1465.64	1155.78	1219.35	1341.44
ptpn13	405.036	-0.650547	0.166285	-3.91224	9.14439e-05	0.00124705	613.674	564.964	464.141	424.443	477.471	424.973	403.362	336.53	309.748	294.022	342.756	204.342
dph1	104.646	0.861451	0.220237	3.91147	9.17368e-05	0.00125011	68.0902	68.1854	91.3064	89.2247	45.0608	83.8762	127.101	111.869	141.383	108.324	118.192	203.14
sema4d	99.6002	-0.721731	0.184529	-3.91121	9.18364e-05	0.00125054	128.423	137.345	113.046	120.912	97.054	147.622	98.7397	75.8118	57.2009	56.0963	89.6289	73.3226
zap70	19.7988	-3.52304	0.901066	-3.90986	9.23496e-05	0.00125659	30.1665	11.6889	11.9568	152.599	7.79898	4.4734	2.10084	0.924534	2.15853	3.86871	9.84932	0
cdkn1ba	788.22	1.09498	0.280197	3.9079	9.31e-05	0.00126586	678.316	608.798	650.014	319.374	503.467	256.102	1460.09	1473.71	1242.23	745.694	865.756	655.095
ctdsplb	950.133	0.379609	0.0971934	3.90571	9.39492e-05	0.00127645	737.787	771.469	897.846	903.921	888.217	754.886	1202.73	1031.78	1179.63	949.768	1045.01	1038.54
sox11a	35.9647	1.22521	0.313728	3.90533	9.40969e-05	0.00127751	27.5808	15.5852	21.7396	14.1759	27.7297	22.367	69.3279	61.9438	29.1401	28.0482	50.2316	63.7065
sost	5.26452	-5.28378	1.3534	-3.90407	9.45873e-05	0.00128321	1.7238	27.2741	19.5656	0	3.46621	10.0651	0	0	1.07926	0	0	0
lasp1	736.94	-0.349714	0.0896018	-3.90299	9.50136e-05	0.00128804	734.34	756.857	882.628	826.371	934.145	820.869	608.195	646.249	587.119	687.663	673.694	685.146
pidd1	79.5587	1.08519	0.278442	3.89736	9.72477e-05	0.00131735	56.0236	52.6001	67.3928	56.7035	28.5963	44.734	182.773	123.888	86.341	92.8491	63.0357	99.7668
cers2a	325.698	0.656081	0.16843	3.89528	9.80871e-05	0.00132774	270.637	342.875	195.656	235.153	238.302	233.735	372.9	382.757	521.284	307.562	355.561	451.956
ing3	202.975	0.63781	0.163757	3.89486	9.82545e-05	0.00132902	189.618	160.723	98.9152	140.091	175.91	186.764	255.253	243.152	242.834	207.943	247.218	287.28
esr1	114.061	0.750247	0.192708	3.89317	9.89418e-05	0.00133634	82.7425	123.708	65.2188	69.2117	100.52	68.2193	120.799	154.397	137.066	121.864	150.695	174.291
si:ch211-250m6.7	15.4093	-6.85526	1.76082	-3.89321	9.89253e-05	0.00133634	0	73.0557	84.7845	0.833876	20.7973	4.4734	0	0	0	0.967178	0	0
hes6	79.9298	0.958505	0.24622	3.89288	9.90602e-05	0.00133695	68.9521	74.0298	56.523	26.684	44.1942	55.9175	115.546	114.642	118.719	106.39	66.9754	110.585
si:dkey-40c23.3	25.2967	-1.66978	0.428975	-3.89248	9.9226e-05	0.0013382	49.1284	45.7816	28.2615	52.5342	23.3969	32.4321	7.35296	17.5661	7.55484	27.081	8.86439	3.60603
c13h10orf11	58.6441	1.02899	0.264374	3.89216	9.93559e-05	0.00133896	27.5808	34.0927	45.6532	46.697	50.2601	26.8404	60.9245	115.567	64.7558	51.2604	82.7343	97.3628
micu2	602.624	-0.358102	0.0920143	-3.89181	9.94994e-05	0.00133991	637.807	711.076	770.669	669.602	641.249	631.868	592.438	499.248	508.333	470.048	559.442	539.702
mettl1	59.4323	0.970817	0.24961	3.88934	0.000100518	0.00135262	54.2998	33.1186	26.0875	35.8567	54.5929	35.7872	97.6893	54.5475	71.2313	61.8994	84.7042	103.373
atp1a1a.3	37.7159	-8.63569	2.22159	-3.88717	0.000101421	0.00136277	0	110.071	252.179	0.833876	88.3884	1.11835	0	0	0	0	0	0
wee1	465.895	-1.14641	0.294919	-3.88722	0.0001014	0.00136277	408.541	368.201	516.316	621.237	951.476	985.266	123.95	290.304	307.59	310.464	340.787	366.613
top1mt	39.3595	1.0227	0.263226	3.88526	0.00010222	0.00137249	28.4427	30.1964	27.1745	18.3453	26.8632	24.6037	60.9245	44.3776	64.7558	55.1291	26.5932	64.9085
ncoa2	1415.16	0.582185	0.149862	3.88481	0.00010241	0.00137404	843.801	945.828	1016.33	1271.66	1278.17	1444.91	1552.52	1874.03	1670.7	1460.44	1600.52	2022.98
LOC100332329	354.709	-0.608616	0.156742	-3.88291	0.000103215	0.00138281	468.012	393.527	452.184	524.508	323.224	409.316	336.135	310.643	239.596	215.681	324.043	259.634
prdx1	314.213	-1.34071	0.34528	-3.88297	0.00010319	0.00138281	301.665	600.031	275.006	386.918	607.454	531.216	115.546	166.416	97.1337	113.16	162.514	413.491
pnrc2	4371.22	-0.599714	0.154472	-3.88235	0.000103453	0.00138498	3843.22	4530.43	5959.91	4596.32	6411.63	6259.4	3367.65	3129.55	3592.87	3283.57	3032.61	4447.44
LOC101884804	10.4504	-4.05974	1.0462	-3.88045	0.000104262	0.00139479	22.4094	5.84446	8.69584	74.2149	6.06587	1.11835	3.15127	0	0	1.93436	1.96986	0
eif5a2	3317.57	0.347621	0.0896257	3.87859	0.000105065	0.00140451	2700.34	2587.15	2696.8	3132.87	3193.25	3207.43	3399.17	3364.38	3959.82	3850.33	3795.93	3923.36
galk1	218.899	-1.52834	0.394264	-3.87645	0.000105993	0.00141587	216.337	406.19	150.003	441.954	356.153	379.121	33.6135	66.5664	124.115	70.604	147.74	234.392
trappc12	123.538	-0.546112	0.140888	-3.87622	0.000106093	0.00141617	153.418	148.06	110.872	156.769	147.314	162.161	91.3867	94.3025	101.451	90.9147	104.403	121.403
cables2b	47.0379	1.11347	0.287309	3.87552	0.000106398	0.00141921	40.5093	29.2223	31.5224	25.8501	20.7973	30.1954	45.1682	55.472	63.6765	68.6696	40.3822	112.989
slc22a18	1367.3	-0.506224	0.130691	-3.87344	0.00010731	0.00143032	1490.23	1815.68	1460.9	1264.99	1909.88	1686.47	1163.87	1075.23	1059.84	914.95	1317.84	1247.69
ncor2	1038.32	-0.359746	0.0928867	-3.87295	0.000107526	0.00143216	1119.61	1083.17	1190.24	1297.51	1080.59	1232.42	762.607	913.44	874.203	978.784	1012.51	914.73
pmpca	408.256	0.459782	0.118777	3.87097	0.000108402	0.00144279	264.604	340.927	384.791	343.557	366.552	362.345	460.085	409.569	548.266	437.164	472.768	508.45
slc25a12	365.151	0.488444	0.126237	3.86924	0.000109173	0.00145198	278.394	384.76	288.05	292.69	305.027	273.996	465.337	431.757	480.272	402.346	336.847	442.34
ankrd37	112.158	1.54995	0.40072	3.86792	0.000109765	0.00145573	31.0284	31.1704	153.264	29.1856	56.326	42.4973	200.631	142.378	263.34	114.127	160.544	121.403
slc26a5	1252.6	1.34184	0.346915	3.86791	0.000109773	0.00145573	381.822	342.875	513.055	712.964	992.204	1309.59	1929.63	1363.69	1432.18	1494.29	1113.96	3444.96
snx12	1187.09	-0.284546	0.0735614	-3.86815	0.000109666	0.00145573	1465.23	1181.55	1267.42	1264.99	1340.56	1302.88	1080.88	1145.5	1037.17	1028.11	1098.2	1032.53
tyw5	146.859	0.542576	0.14027	3.86809	0.000109691	0.00145573	143.076	135.397	95.6543	115.075	112.652	115.19	154.412	194.152	193.188	160.551	189.107	153.857
wu:fi15d04	2551.12	0.509742	0.131812	3.8672	0.000110094	0.00145892	2039.26	2042.64	1844.61	1922.92	2386.49	2394.39	3723.75	3355.13	2676.57	2319.29	2724.32	3184.12
exosc4	261.285	0.55627	0.143901	3.86564	0.000110799	0.00146721	255.123	198.712	203.265	181.785	229.637	199.066	300.421	290.304	349.681	256.302	270.856	400.269
chd4b	1437.67	0.311974	0.0807715	3.86243	0.000112266	0.00148556	1350.6	1317.93	1395.68	1213.29	1138.65	1281.63	1495.8	1530.1	1695.52	1715.77	1460.65	1656.37
mfsd4ab	33.162	-6.61318	1.71265	-3.86136	0.000112756	0.00149095	0	152.93	159.786	2.50163	75.3901	3.35505	0	0	1.07926	2.90153	0	0
zgc:110158	100.67	-1.01987	0.264152	-3.86094	0.00011295	0.00149245	88.7758	151.956	140.22	140.091	177.643	110.717	54.622	62.8683	52.8839	50.2932	125.086	52.8884
znf462	109.92	-1.34457	0.348304	-3.86034	0.000113229	0.00149505	168.071	69.1594	165.221	199.296	179.377	165.516	34.6639	34.2078	69.0728	131.536	62.0507	40.8683
ubr4	1812.5	-0.338188	0.0876161	-3.85988	0.000113441	0.00149676	2050.46	2087.45	2044.61	2216.44	1847.49	1896.72	1371.85	1515.31	1765.67	1590.04	1768.94	1595.07
fhit	119.998	0.72407	0.18764	3.85882	0.000113934	0.00150219	102.566	62.3409	88.0454	94.228	114.385	80.5212	137.605	180.284	111.164	139.274	140.845	188.716
eif3c	4597.03	0.262796	0.0681183	3.85793	0.000114352	0.0015066	4454.3	3936.24	4052.26	3878.36	4157.72	4599.77	5293.08	5119.14	5192.33	4966.46	4806.47	4708.27
zgc:112052	163.263	0.708548	0.183692	3.85727	0.00011466	0.00150958	120.666	103.252	102.176	137.589	123.051	156.569	165.967	196.926	270.895	143.142	200.926	237.998
si:dkey-23i12.7	21.4409	-2.8266	0.732992	-3.85625	0.00011514	0.00151481	5.17141	3.89631	33.6964	52.5342	117.851	12.3018	4.20169	2.7736	3.23779	7.73742	7.87946	6.01005
acot20	788.431	-0.42274	0.109663	-3.8549	0.000115778	0.00152211	936.025	833.81	986.978	826.371	945.41	890.206	524.161	702.646	795.417	697.335	624.447	698.368
rint1	69.161	-0.636039	0.165007	-3.85461	0.000115913	0.00152278	87.052	64.2891	95.6543	82.5537	81.456	93.9414	49.3699	50.8494	55.0424	49.3261	59.0959	61.3025
me1	5236.36	-1.42687	0.37026	-3.8537	0.000116348	0.00152741	10767.7	5627.24	2147.87	7625.79	5566.74	14065.5	2190.13	3970.87	2436.98	2065.89	1653.7	4717.89
ric8a	25.0204	-1.57125	0.407987	-3.85123	0.000117528	0.00154179	47.4046	62.3409	38.0443	11.6743	25.9966	39.1422	12.6051	13.868	6.47558	9.67178	13.7891	19.2322
agfg1b	65.0602	-0.663471	0.172492	-3.84638	0.000119873	0.00157142	84.4663	75.0039	76.0886	80.0521	77.9898	86.1129	49.3699	55.472	50.7254	57.0635	57.1261	31.2523
zgc:77086	441.197	-0.353154	0.0918872	-3.84334	0.000121371	0.00158992	542.998	466.583	536.968	442.788	464.473	516.678	361.345	370.738	392.852	429.427	375.259	394.259
eif3s6ip	1828.76	0.289431	0.0753207	3.84264	0.000121717	0.0015933	1680.71	1624.76	1551.12	1622.72	1673.31	1723.38	2211.14	1894.37	2166.08	2018.5	2024.04	1754.93
nin	164.331	-0.894896	0.232974	-3.84118	0.000122444	0.00160053	278.394	205.53	243.484	196.795	207.973	149.859	109.244	87.8307	164.048	161.519	69.9302	97.3628
pgp	1674.65	0.862115	0.224439	3.8412	0.000122433	0.00160053	772.263	1020.83	785.887	1242.47	1740.04	1570.16	2460.09	2016.41	1672.86	1658.71	2473.17	2682.89
tlr1	43.4952	2.19827	0.572317	3.84099	0.000122538	0.00160061	28.4427	12.663	10.8698	28.3518	6.93243	5.59175	76.6808	118.34	29.1401	25.1466	18.7137	161.069
eea1	151.998	-0.506957	0.131999	-3.84061	0.000122728	0.00160195	185.309	199.686	190.222	182.619	167.245	145.385	105.042	141.454	117.64	138.306	115.237	135.827
arhgef28	379.425	-0.631183	0.164378	-3.83982	0.000123126	0.00160486	555.064	517.235	513.055	322.71	459.273	400.369	247.9	321.738	342.126	303.694	342.756	227.18
eif4g3b	389.717	-0.450373	0.117287	-3.83991	0.000123082	0.00160486	412.851	413.983	509.794	491.987	477.471	394.778	273.11	323.587	331.334	388.805	353.591	305.311
LOC101883451	18.0298	1.71743	0.447449	3.83827	0.000123902	0.00161382	5.17141	3.89631	6.52188	7.50488	18.1976	8.9468	48.3194	17.5661	37.7742	24.1794	22.6534	15.6261
si:dkey-37g12.1	33.6453	1.28527	0.335169	3.8347	0.000125718	0.0016363	18.0999	10.7148	40.2183	14.1759	19.0642	15.6569	47.269	38.8304	75.5484	34.8184	47.2768	42.0703
si:dkey-10f23.2	397.364	0.625646	0.163176	3.83419	0.00012598	0.00163854	252.537	347.745	214.135	296.86	370.885	392.541	467.438	436.38	486.748	458.442	441.25	603.409
rsl24d1	1942.95	0.397184	0.103598	3.83388	0.00012614	0.00163946	1485.06	1721.19	1813.08	1639.4	1793.77	1611.54	2401.27	2080.2	2535.19	2370.55	2079.19	1784.98
igfbp7	363.816	0.611729	0.159653	3.83163	0.000127299	0.00165335	212.89	283.456	392.4	243.492	259.099	337.742	439.077	437.305	498.619	491.326	371.32	399.067
gphna	321.714	0.948447	0.247614	3.83035	0.000127962	0.0016596	243.918	190.919	135.873	187.622	266.032	293.008	496.85	555.645	316.224	285.317	290.555	598.601
junbb	1573.91	-1.62454	0.424118	-3.83039	0.00012794	0.0016596	549.893	1497.16	5545.77	1669.42	1343.16	3657	524.161	926.383	793.258	721.515	1186.84	472.39
kif5ba	1090.38	0.347868	0.0908799	3.82778	0.000129306	0.00167465	958.434	988.688	895.672	1003.99	1012.13	896.917	1093.49	1305.44	1407.36	1063.9	1246.92	1211.63
tmed5	882.17	0.715441	0.186903	3.82788	0.000129252	0.00167465	479.217	781.209	685.885	624.573	504.334	932.704	1251.05	983.704	1330.73	945.9	832.268	1234.46
tmem38b	577.124	0.664866	0.173709	3.82747	0.000129467	0.00167555	561.098	427.62	429.357	406.931	458.407	394.778	853.993	968.912	554.741	550.324	558.457	760.872
usp16	249.483	0.508858	0.132993	3.82621	0.000130131	0.00168295	175.828	230.856	207.613	216.808	240.035	163.279	281.513	261.643	290.322	263.072	346.696	316.129
glis3	29.3736	-2.60051	0.680114	-3.82363	0.000131501	0.00169947	9.48091	118.837	125.003	10.0065	25.9966	13.4202	3.15127	12.0189	5.39631	7.73742	11.8192	9.61608
prpf39	3405	0.486211	0.127188	3.82276	0.000131966	0.00170427	2501.24	2634.88	2760.93	2740.95	3383.89	2998.3	3721.65	4128.97	4306.26	3284.54	5033.99	3364.43
znf367	52.6721	-1.90807	0.499195	-3.82229	0.000132216	0.00170629	26.7189	61.3668	111.959	192.625	50.2601	55.9175	7.35296	10.1699	14.0304	32.884	31.5178	37.2623
aga	169.337	0.532004	0.13926	3.82023	0.000133327	0.00171942	129.285	156.826	133.699	133.42	149.047	127.492	240.547	181.209	168.365	184.731	182.213	245.21
ubr1	1778.39	1.03725	0.271642	3.81845	0.000134293	0.00173066	979.12	1175.71	827.192	1861.21	1289.43	857.774	1335.09	2339.07	3542.14	1383.06	2708.56	3042.29
thoc2	1914	0.349729	0.0916041	3.81783	0.00013463	0.00173378	1590.21	1610.15	1695.69	1561.02	1740.91	1901.19	1956.94	2216.11	2339.84	1915.01	2009.26	2431.67
ebpl	362.328	0.615008	0.161287	3.81313	0.00013722	0.00176589	235.299	314.627	350.008	240.156	318.892	259.457	382.354	439.154	417.675	370.429	613.613	406.279
ptx3b	6.86311	-5.17579	1.35853	-3.80985	0.000139052	0.00178821	2.5857	25.326	39.1313	0	12.1317	1.11835	0	0	1.07926	0	0.984932	0
farp1	237.442	-0.757852	0.199033	-3.80767	0.000140282	0.00180275	230.989	320.471	300.007	291.023	308.493	339.978	142.857	156.246	162.969	132.503	295.48	168.281
adoa	203.473	0.619764	0.162899	3.8046	0.000142036	0.00182353	172.38	180.204	194.569	107.57	172.444	135.32	266.807	232.983	257.944	206.009	224.565	290.886
pole3	138.648	0.580909	0.15269	3.80449	0.000142099	0.00182353	105.152	97.4077	92.3933	116.743	116.985	137.557	142.857	148.85	180.237	188.6	139.86	197.13
zgc:122991	35.98	-0.857091	0.225331	-3.80369	0.000142557	0.00182813	59.4712	39.9371	40.2183	48.3648	46.7939	43.6156	22.0589	26.8115	26.9816	32.884	26.5932	18.0301
fth1b	81.1686	0.858028	0.225602	3.80329	0.000142789	0.00182982	56.8855	52.6001	78.2626	28.3518	63.2584	68.2193	99.7901	96.1515	111.164	106.39	130.011	82.9387
si:ch73-52e5.1	64.6709	0.818874	0.215336	3.80277	0.000143088	0.00183237	61.195	50.652	38.0443	36.6905	56.326	36.9055	68.2775	87.8307	73.3899	89.9475	65.0055	111.787
si:dkey-58f10.13	47.2951	-2.26179	0.594957	-3.8016	0.000143762	0.00183971	43.0951	42.8594	48.9141	160.938	156.846	16.7752	13.6555	20.3397	12.9512	0.967178	28.563	21.6362
ttpa	1694.84	0.405649	0.10672	3.80107	0.000144074	0.00184242	1284.23	1500.08	1413.07	1434.27	1699.31	1418.07	1980.05	1928.58	2101.32	1724.48	2242.69	1611.9
dhh	143.259	0.554348	0.14587	3.80028	0.000144532	0.00184698	103.428	139.293	95.6543	125.915	108.319	124.137	201.681	160.869	170.524	191.501	159.559	138.231
anapc2	36.0385	-1.1666	0.307097	-3.79881	0.000145395	0.00185671	70.6759	42.8594	51.0881	64.2084	22.5304	48.089	15.7563	22.1888	22.6645	30.9497	24.6233	16.8281
zgc:194275	24.0808	-3.71922	0.979122	-3.79853	0.000145558	0.00185749	29.3046	15.5852	11.9568	198.462	4.33277	8.9468	9.4538	0	0	6.77024	2.9548	1.20201
pnp6	90.9623	-5.6393	1.48528	-3.7968	0.000146575	0.00186917	1.7238	309.756	541.316	6.67101	194.975	15.6569	0	0	10.7926	9.67178	0.984932	0
si:ch211-276i12.4	26.4302	2.39983	0.632259	3.79564	0.000147261	0.0018766	5.17141	5.84446	5.4349	7.50488	16.4645	10.0651	4.20169	45.3022	35.6157	127.667	11.8192	42.0703
hmgb3b	997.806	0.458215	0.120741	3.79502	0.00014763	0.00187869	900.687	761.728	676.102	771.335	1000	932.704	1061.98	1123.31	1287.56	1033.91	1102.14	1322.21
raver1	165.252	0.910159	0.239821	3.79516	0.000147551	0.00187869	99.9805	84.7447	75.0016	90.0586	164.645	174.463	286.765	183.982	188.871	173.125	246.233	215.16
wdfy2	71.8927	1.06113	0.279819	3.79221	0.000149312	0.00189744	68.0902	43.8334	48.9141	41.6938	40.728	35.7872	125	134.057	75.5484	61.8994	56.1412	131.019
znfl2a	13.6992	-4.26816	1.12546	-3.79238	0.000149212	0.00189744	3.4476	7.79261	120.655	1.66775	13.8649	8.9468	2.10084	0	1.07926	4.83589	0	0
dyrk2	227.365	0.602493	0.158913	3.79133	0.000149843	0.00190287	212.028	214.297	166.308	168.443	190.642	130.847	301.471	307.87	324.858	222.451	261.992	227.18
nedd4l	216.347	-0.776767	0.204896	-3.79104	0.000150017	0.00190376	268.913	308.782	358.704	230.984	244.368	228.143	213.236	191.379	103.609	112.193	183.197	152.655
rnf24	73.4801	-1.1222	0.296077	-3.79021	0.000150519	0.0019088	98.2567	68.1854	142.394	98.3973	64.1249	133.084	30.4622	37.9059	67.9936	67.7024	27.5781	45.6764
si:dkey-206p8.1	78.9937	1.16413	0.307158	3.79	0.000150645	0.00190908	49.1284	37.989	65.2188	30.8534	82.3226	26.8404	147.059	81.359	123.036	132.503	110.312	61.3025
cetp	2752.09	0.574119	0.151527	3.78889	0.00015132	0.00191365	2403.84	2349.47	2097.87	2205.6	1966.21	2246.76	4222.7	3944.99	3622.01	2813.52	2278.15	2874.01
decr2	1478.21	0.747237	0.197211	3.78903	0.000151237	0.00191365	755.025	1514.69	970.673	1174.93	1094.46	1112.76	1220.59	2274.35	1937.28	1390.8	2178.67	2114.34
hgsnat	302.709	-0.420276	0.110914	-3.7892	0.000151136	0.00191365	395.613	314.627	381.53	341.889	338.822	305.31	284.664	248.7	259.023	216.648	272.826	272.856
ttc9c	27.0248	-1.16573	0.307718	-3.7883	0.00015168	0.00191687	47.4046	32.1445	45.6532	26.684	45.0608	27.9587	12.6051	19.4152	11.8719	22.2451	23.6384	9.61608
r3hdm1_1	323.75	0.515851	0.136201	3.78742	0.000152218	0.00192234	247.366	261.053	280.441	210.971	265.165	335.505	301.471	403.097	442.498	382.035	357.53	397.865
scamp4	33.3399	-0.948447	0.250474	-3.78661	0.000152716	0.0019273	42.2332	49.6779	38.0443	59.2052	40.728	33.5505	22.0589	32.3587	20.506	16.442	23.6384	21.6362
zgc:92630	3146.12	-0.684263	0.180768	-3.7853	0.000153522	0.00193614	3430.37	3806.69	2922.89	3532.3	5032.08	4546.09	1981.1	1923.96	2703.55	1851.18	3185.27	2837.95
exosc7	63.633	0.998345	0.263803	3.78444	0.000154057	0.00194155	44.8189	22.4038	45.6532	49.1987	46.7939	45.8523	98.7397	90.6043	99.2922	111.225	45.3069	63.7065
LOC100537874	27.0112	-1.35363	0.357796	-3.78325	0.000154796	0.00194951	48.2665	23.3778	23.9136	44.1954	50.2601	42.4973	13.6555	6.47174	28.0608	17.4092	12.8041	13.2221
micall2b	29.8961	-1.18509	0.313443	-3.78089	0.000156271	0.00196673	38.7855	42.8594	47.8271	63.3746	33.7956	22.367	21.0084	12.0189	22.6645	17.4092	24.6233	12.0201
casp8l1	23.3874	-1.72872	0.457254	-3.78065	0.000156417	0.00196722	26.7189	42.8594	19.5656	59.2052	46.7939	20.1303	6.30253	6.47174	11.8719	3.86871	23.6384	13.2221
brd3a	341.154	0.330712	0.0875849	3.7759	0.000159428	0.0020037	280.118	302.938	323.92	284.352	331.023	291.889	379.202	406.795	388.535	353.02	389.048	363.007
aipl1	20.4214	-1.6224	0.429735	-3.77535	0.000159785	0.00200681	21.5475	38.9631	30.4355	21.6808	29.4628	42.4973	11.5546	11.0944	7.55484	0.967178	8.86439	20.4342
tbcelb	447.746	-0.475587	0.125978	-3.77516	0.000159907	0.00200696	592.988	510.416	571.752	433.615	508.667	507.731	432.774	405.87	370.187	280.482	365.41	393.057
fen1	38.9765	-1.49275	0.395595	-3.77343	0.000161016	0.002019	47.4046	31.1704	76.0886	103.401	31.1959	55.9175	14.7059	17.5661	7.55484	34.8184	22.6534	25.2422
ier2a	76.508	-1.00268	0.265728	-3.77332	0.000161087	0.002019	93.0853	67.2113	95.6543	145.928	146.448	63.7459	72.4791	44.3776	44.2498	49.3261	57.1261	38.4643
dph6	57.8079	0.811619	0.215199	3.77147	0.000162286	0.00203263	50.8522	43.8334	47.8271	37.5244	43.3277	27.9587	57.7732	88.7553	97.1337	60.9322	62.0507	75.7266
gapdh	60381.1	0.260491	0.0690876	3.77044	0.00016296	0.00203968	53760.2	55125.9	54165.3	55843	58924.8	51847.8	70296.4	63243.7	73542	63546.5	63799	60479.1
rexo4	128.764	0.806463	0.213948	3.76943	0.000163621	0.00204655	110.323	95.4595	64.1318	68.3778	115.252	108.48	218.488	161.793	183.475	119.93	179.258	120.201
pdzk1	97.7515	-4.92926	1.30782	-3.76905	0.000163869	0.00204685	0	450.023	513.055	7.50488	162.912	2.2367	5.25211	2.7736	14.0304	10.639	0.984932	3.60603
rwdd1	478.124	0.442104	0.117296	3.76913	0.000163818	0.00204685	425.779	374.045	377.182	393.589	411.613	449.577	496.85	487.229	690.728	472.95	565.351	592.591
mnta	218.721	0.825287	0.21905	3.76757	0.000164847	0.00205766	107.738	112.993	245.658	165.107	146.448	169.989	188.026	289.379	312.986	251.466	353.591	281.27
zgc:136858	685.199	-0.458912	0.121821	-3.76709	0.000165159	0.00206015	791.225	826.991	729.364	688.781	829.292	894.68	677.522	665.664	513.729	453.606	588.99	562.541
psme2	312.453	-0.821435	0.218107	-3.76621	0.000165748	0.00206608	314.594	345.797	345.66	669.602	462.739	254.984	222.69	241.303	224.487	180.862	229.489	257.23
maml3	155.477	-0.773485	0.205448	-3.76486	0.00016664	0.00207579	163.761	180.204	243.484	189.29	173.311	227.025	70.3783	91.5289	98.2129	131.536	135.921	161.069
got2a	4179.72	-0.596014	0.158343	-3.76406	0.000167173	0.0020796	4639.61	5843.49	3687.04	5061.63	5488.75	5464.26	2539.92	3092.57	3589.63	2726.47	3638.34	4384.93
mrpl47	257.16	0.611001	0.16232	3.76416	0.000167108	0.0020796	171.518	180.204	200.004	222.645	224.437	221.433	239.496	305.096	376.663	253.401	278.736	412.289
selenbp1	1088.14	-0.492983	0.131048	-3.76185	0.000168664	0.00209672	1240.28	1288.7	1156.55	1059.02	1529.47	1359.91	867.649	1106.67	715.551	806.626	930.761	996.466
srsf6b	530.349	0.453747	0.120632	3.7614	0.000168963	0.002099	372.341	436.386	494.576	405.264	532.93	443.985	643.909	495.55	647.558	572.569	641.191	677.934
wu:fj81e10	924.448	0.500781	0.133169	3.7605	0.000169576	0.00210519	706.759	661.398	950.021	872.234	725.305	678.838	1188.03	1293.42	1051.2	1028.11	1083.43	854.629
abhd8b	16.2005	1.55258	0.412909	3.76012	0.000169834	0.00210696	9.48091	9.74077	5.4349	7.50488	11.2652	5.59175	33.6135	12.0189	23.7438	12.5733	39.3973	24.0402
cyp2ad2	11696.2	-0.445956	0.118609	-3.75988	0.000169995	0.00210752	12118.3	15786.9	13832.9	11819.4	14584.1	12797.3	9176.49	9438.57	10214.1	8492.79	12647.5	9446.6
si:ch211-266k22.6	69.793	2.50855	0.667289	3.75932	0.000170379	0.00211085	12.9285	0.974077	34.7834	15.8436	53.7263	6.7101	40.9665	52.6984	321.62	55.1291	63.0357	179.099
tyw1	408.386	0.407213	0.108327	3.75911	0.000170517	0.00211113	362.86	365.279	295.659	406.931	310.226	364.582	492.648	425.286	529.918	460.377	437.31	449.552
smad9	49.0973	0.729309	0.194101	3.75736	0.000171715	0.00212452	38.7855	39.9371	33.6964	32.5212	35.5287	41.3789	61.9749	49.0003	69.0728	77.3742	52.2014	57.6965
si:dkey-194e6.1	239.59	-4.14374	1.10293	-3.75703	0.000171943	0.0021259	8.61901	1015.96	1272.85	5.83713	389.949	27.9587	13.6555	23.1133	58.2802	42.5558	7.87946	8.41407
tsc22d3	5518.87	-1.13125	0.301299	-3.75458	0.000173633	0.00214534	3418.3	4266.46	10599.1	7930.99	6741.79	12513.2	4212.19	2756.96	3138.5	4576.68	4037.24	2035
krr1	102.047	0.484124	0.128984	3.75335	0.000174484	0.0021544	95.671	77.9261	76.0886	80.0521	90.9881	89.468	125	118.34	119.798	113.16	125.086	112.989
il1rap	38.0445	0.896618	0.238979	3.75188	0.000175514	0.00216566	30.1665	28.2482	20.6526	26.684	31.1959	22.367	44.1177	63.7928	42.0912	66.7353	38.4124	42.0703
loxl2a	1289.29	1.54469	0.41211	3.74825	0.000178073	0.00219575	282.704	381.838	357.617	302.697	1041.6	1583.58	2883.41	2030.28	1262.74	1383.06	1417.32	2544.66
cfd	303.944	-0.637536	0.170111	-3.74777	0.000178412	0.00219845	376.651	338.005	334.79	436.951	276.431	458.523	266.807	319.889	197.505	220.517	226.534	194.726
mid2	354.892	-0.4679	0.124854	-3.74757	0.000178559	0.00219878	411.989	375.994	447.836	319.374	416.812	501.021	317.228	290.304	336.73	295.956	273.811	271.654
elk1	255.644	0.500072	0.133449	3.74729	0.000178756	0.00219973	223.232	211.375	219.57	176.782	245.235	194.593	342.438	287.53	355.077	292.088	286.615	233.19
rpl30	6719.62	0.2469	0.0659023	3.74645	0.000179353	0.00220558	6191.04	5720.75	6227.31	5953.04	6778.18	6005.54	7907.58	6953.42	7270.99	7377.63	7454.95	6794.96
nek7	403.065	0.376856	0.100628	3.74503	0.000180374	0.00221516	371.479	370.149	343.486	327.713	360.486	331.032	510.505	517.739	469.479	411.05	407.762	415.895
ttc19	116.38	0.639295	0.1707	3.74514	0.000180291	0.00221516	106.014	112.019	78.2626	100.065	86.6553	61.5092	121.849	148.85	133.829	127.667	146.755	173.089
pparda	1142.9	0.881784	0.235493	3.74441	0.000180815	0.00221908	632.635	922.45	983.717	899.752	600.521	786.2	1741.6	2306.71	1532.55	739.891	1253.82	1315
kif1b	554.761	-0.513298	0.137101	-3.74393	0.000181168	0.00222192	654.183	751.013	506.533	720.469	700.175	581.542	382.354	505.72	380.98	440.066	543.683	490.42
tomm22	492.941	0.498844	0.133264	3.74327	0.00018164	0.00222621	397.336	424.697	308.702	441.954	444.542	432.801	550.421	468.739	662.667	509.703	683.543	590.187
zgc:136564	69.1425	0.731584	0.19546	3.74288	0.000181927	0.00222824	62.9188	56.4964	38.0443	55.0358	47.6604	51.4441	76.6808	101.699	62.5972	80.2757	110.312	86.5447
ska2	132.695	0.563249	0.150534	3.74167	0.000182803	0.00223747	123.252	120.785	100.002	100.065	107.453	90.5863	152.311	177.511	200.743	147.011	131.981	140.635
dhrs12	106.076	0.773791	0.20686	3.74065	0.000183543	0.00224402	70.6759	71.1076	64.1318	60.8729	101.387	101.77	101.891	148.85	101.451	122.832	153.649	174.291
riok1	181.941	0.463159	0.12382	3.7406	0.000183584	0.00224402	157.728	153.904	147.829	125.915	159.446	174.463	173.32	227.435	219.09	233.09	212.745	198.332
slc1a5	317.517	0.820629	0.219396	3.7404	0.000183731	0.00224432	163.761	277.612	201.091	203.466	307.626	223.67	523.11	528.833	369.108	268.875	282.676	460.37
add3a	845.25	-0.560096	0.149896	-3.73657	0.000186547	0.00227719	886.034	1151.36	1040.24	1009.82	937.611	1018.82	593.489	706.344	511.571	568.7	899.243	819.771
pde8b	45.5508	-0.985843	0.263854	-3.73633	0.000186728	0.00227788	84.4663	45.7816	72.8277	47.5309	66.7246	45.8523	19.958	24.9624	37.7742	30.9497	43.337	26.4442
dapk2a	118.42	0.70931	0.189883	3.73551	0.000187333	0.00228374	80.1568	98.3817	109.785	79.2182	75.3901	97.2964	201.681	152.548	116.56	103.488	163.499	143.039
dennd5b	1808.19	0.467844	0.12525	3.73529	0.000187496	0.0022842	1271.3	1454.3	1356.55	1578.53	1611.79	1832.98	1951.68	2175.43	2416.47	1618.09	2206.25	2224.92
heatr5a	277.626	-0.422755	0.113259	-3.73262	0.000189497	0.00230705	344.76	362.356	294.572	332.716	295.495	277.351	210.084	260.719	241.755	251.466	207.821	252.422
tmcc1a	79.1909	1.35943	0.364275	3.73188	0.000190056	0.00231231	10.3428	21.4297	47.8271	47.5309	52.8598	87.2313	135.504	99.8497	103.609	114.127	118.192	111.787
zgc:158222	24.6778	-3.38175	0.906225	-3.73169	0.000190197	0.00231248	1.7238	135.397	85.8715	2.50163	42.4611	2.2367	7.35296	2.7736	7.55484	2.90153	2.9548	2.40402
si:ch1073-219n12.1	529.936	-0.42592	0.114172	-3.73051	0.000191095	0.00232185	698.14	578.601	485.88	617.902	616.119	647.525	393.908	464.116	518.046	441.033	408.747	489.218
timm10b	126.402	0.76563	0.205262	3.73001	0.000191469	0.00232485	81.0187	119.811	61.9579	110.072	123.917	63.7459	181.723	186.756	152.176	137.339	140.845	157.463
prpf4ba	190.69	0.574895	0.154228	3.72756	0.000193339	0.002346	151.695	171.437	198.917	131.752	142.115	124.137	260.505	259.794	247.151	218.582	191.077	191.12
malt3	190.135	-0.661688	0.177568	-3.72639	0.00019424	0.00235537	231.851	202.608	206.526	254.332	255.633	247.155	150.21	171.963	201.822	150.88	100.463	108.181
cxxc5b	90.7573	-1.14164	0.306555	-3.72408	0.000196026	0.00237545	168.933	119.811	159.786	145.094	92.7212	62.6276	38.8656	35.1323	90.6581	41.5886	79.7795	54.0904
bckdhb	718.811	-0.634584	0.170422	-3.7236	0.000196401	0.00237842	717.964	857.187	722.842	877.237	1004.34	1065.79	419.119	491.852	593.595	469.081	625.432	781.306
si:ch73-352p4.5	29.3232	-1.19455	0.320953	-3.72188	0.000197749	0.00239248	55.1617	37.0149	32.6094	45.0293	33.7956	41.3789	12.6051	13.868	14.0304	36.7528	12.8041	16.8281
txn2	283.785	0.459019	0.123333	3.72178	0.000197824	0.00239248	202.547	199.686	239.136	252.664	279.897	259.457	308.824	281.058	358.315	330.775	324.043	369.017
col5a2a	131.734	0.746547	0.200652	3.72061	0.000198743	0.00240201	88.7758	93.5113	75.0016	116.743	89.255	127.492	176.471	141.454	133.829	247.597	153.649	137.029
zgc:65811	859.548	0.797087	0.21429	3.71966	0.000199493	0.00240948	686.073	587.368	463.054	1046.51	414.213	569.24	995.8	1233.33	1149.41	859.821	973.113	1336.64
npas3	170.378	1.16622	0.313742	3.71714	0.00020149	0.00243105	140.49	101.304	59.7839	75.8827	160.312	91.7047	421.219	232.058	140.304	198.271	135.921	287.28
tomm40	667.277	0.412913	0.111086	3.71707	0.000201545	0.00243105	581.783	526.001	495.663	644.586	562.393	622.921	692.228	721.136	949.751	699.269	738.699	772.892
tram2	135.722	-0.636936	0.171377	-3.71657	0.000201942	0.00243423	162.899	144.163	176.091	154.267	175.91	178.936	98.7397	114.642	140.304	123.799	91.5987	67.3126
atp1a1a.5	53.5945	-5.32497	1.43405	-3.71323	0.000204627	0.00246496	0	268.845	288.05	3.3355	64.9915	2.2367	2.10084	0.924534	9.71337	0.967178	1.96986	0
gpam	388.171	0.825556	0.22234	3.71303	0.00020479	0.0024653	274.946	201.634	295.659	297.694	294.628	315.375	248.95	437.305	625.972	549.357	420.566	695.964
tdo2a	30852	0.535961	0.144383	3.71207	0.00020557	0.00247306	16931.2	23931.1	24472.3	25897.7	30541.7	29344.4	42963.3	34778.2	34459.8	31743.7	40076.9	35084.3
akt1	117.866	0.820212	0.220974	3.7118	0.000205793	0.00247412	104.29	75.978	53.262	98.3973	94.4543	83.8762	201.681	170.114	154.335	111.225	98.4932	168.281
cmip	510.061	0.342455	0.0922983	3.71031	0.000207005	0.00248706	443.017	515.286	475.01	437.785	433.277	393.659	621.85	571.362	569.851	528.079	526.939	604.611
srp72	892.793	0.35785	0.0965536	3.70623	0.000210367	0.00252578	698.14	679.905	821.757	810.527	816.293	870.076	879.204	945.798	1077.1	1002	1109.03	1003.68
sgk2a	386.116	1.04443	0.281845	3.70568	0.000210822	0.00252959	327.522	308.782	358.704	164.274	198.441	155.451	644.959	740.552	548.266	478.753	241.308	466.38
cyp2p7	235.307	-0.881555	0.237915	-3.70534	0.000211111	0.00252973	294.77	360.408	373.921	225.146	258.233	318.73	153.362	187.68	256.865	146.044	170.393	78.1306
ndufaf4	64.5943	0.671247	0.181154	3.70539	0.000211066	0.00252973	42.2332	64.2891	40.2183	50.0325	54.5929	46.9707	69.3279	76.7363	94.9751	74.4727	69.9302	91.3528
LOC100535393	24.0991	-1.75273	0.473122	-3.7046	0.000211725	0.00253542	16.3761	25.326	82.6105	31.6873	33.7956	33.5505	6.30253	19.4152	4.31705	15.4748	5.90959	14.4241
rasgrp2	14.7664	-1.6556	0.446932	-3.70438	0.00021191	0.00253598	15.5142	29.2223	26.0875	36.6905	10.3986	16.7752	2.10084	9.24534	5.39631	8.7046	9.84932	7.21206
lrrc8db	139.393	-0.958883	0.258937	-3.70315	0.000212935	0.00254534	103.428	184.1	175.004	130.085	249.567	262.812	128.152	95.227	58.2802	82.2101	111.297	92.5548
slc7a8a	192.05	-1.36185	0.367758	-3.70311	0.00021297	0.00254534	102.566	449.049	526.099	190.124	276.431	115.19	110.294	109.095	88.4996	148.945	94.5535	93.7568
derl3	352.89	-0.673553	0.182055	-3.69973	0.000215831	0.00257615	377.513	481.194	470.663	322.71	467.939	483.127	211.135	197.85	334.571	252.433	372.304	263.24
hnf1a	332.127	-0.446687	0.120733	-3.69978	0.000215787	0.00257615	349.932	309.756	445.662	429.446	341.422	422.736	271.009	273.662	306.511	276.613	257.067	301.705
cdk8	387.509	0.515971	0.139484	3.69915	0.000216321	0.00258032	364.584	389.631	233.701	286.853	353.554	284.061	494.749	459.493	506.174	396.543	454.054	426.714
elovl2	9130.1	0.562251	0.152146	3.69547	0.00021948	0.00261328	6449.61	8153.02	7171.9	6462.54	9126.54	6874.5	8365.56	10534.1	13235	9033.44	10217.7	13937.3
mrpl20	230.841	0.499786	0.13524	3.69556	0.000219404	0.00261328	191.342	189.945	180.439	168.443	246.101	169.989	279.412	218.19	318.383	265.007	274.796	268.048
tbc1d16	128.804	0.547256	0.14809	3.69543	0.000219514	0.00261328	118.08	89.615	100.002	76.7166	123.051	120.782	139.706	150.699	165.127	146.044	159.559	156.261
abcg2c	284.215	0.876361	0.237165	3.69515	0.000219759	0.0026145	180.137	161.697	305.441	175.114	237.436	143.149	406.513	206.171	400.407	465.212	443.22	286.078
gigyf1	352.306	0.409208	0.110846	3.69167	0.000222789	0.00264882	287.013	317.549	271.745	312.703	344.888	280.706	373.95	365.191	375.583	477.786	378.214	442.34
enosf1	218.148	-0.651082	0.176419	-3.69053	0.000223784	0.00265893	194.79	303.912	264.136	311.87	254.767	270.641	138.656	230.209	185.633	129.602	188.122	145.443
aftphb	510.318	0.39504	0.10706	3.6899	0.000224346	0.00266387	476.631	413.983	421.748	448.625	489.603	392.541	545.169	649.023	584.96	517.44	512.165	671.924
irf8	63.8567	-1.86842	0.506403	-3.68959	0.00022462	0.00266539	69.814	42.8594	107.611	285.185	73.657	22.367	23.1093	20.3397	21.5853	25.1466	54.1713	20.4342
cep68	31.2654	-1.01825	0.276005	-3.68923	0.000224931	0.00266735	40.5093	37.0149	48.9141	45.8632	51.1266	27.9587	18.9076	20.3397	18.3475	34.8184	15.7589	15.6261
cacna1sb	20.1444	-2.15819	0.585136	-3.68836	0.000225708	0.00267483	19.8237	42.8594	28.2615	37.5244	24.2635	44.734	7.35296	18.4907	1.07926	1.93436	0.984932	14.4241
cep170aa	118.316	-0.653232	0.177214	-3.68612	0.000227697	0.00269665	158.59	130.526	150.003	155.101	119.584	153.214	61.9749	89.6798	107.926	78.3414	88.6439	126.211
LOC792958	29.6734	-2.82793	0.767382	-3.68516	0.000228558	0.0026994	6.03331	125.656	129.351	11.6743	37.2618	2.2367	4.20169	5.5472	10.7926	10.639	7.87946	4.80804
cuedc1b	100.839	-0.623745	0.169264	-3.68504	0.000228668	0.0026994	144.799	122.734	94.5673	135.922	112.652	123.018	94.538	99.8497	64.7558	71.5711	69.9302	75.7266
skiv2l2	328.559	0.568514	0.154266	3.68527	0.00022846	0.0026994	250.813	225.012	291.311	266.006	238.302	317.611	271.009	393.851	472.717	470.048	378.214	367.815
smim4	182.525	0.720137	0.195391	3.68561	0.000228154	0.0026994	104.29	158.774	123.916	109.238	149.047	182.291	197.479	173.812	273.053	216.648	194.032	307.715
tmem174	12.1261	-4.24253	1.15119	-3.68536	0.000228379	0.0026994	3.4476	50.652	63.0449	0.833876	19.0642	1.11835	0	0	1.07926	3.86871	0	2.40402
znf106b	19.7664	1.36213	0.369781	3.68363	0.000229939	0.00271265	18.9618	11.6889	9.78282	5.00325	7.79898	13.4202	35.7144	25.887	38.8535	26.1138	29.548	14.4241
lsm12b	611.079	0.296403	0.0804868	3.68263	0.000230843	0.00272157	561.098	493.857	547.838	528.677	581.457	577.069	681.724	613.891	688.57	629.633	698.317	730.822
ddit3	305.364	-0.706733	0.191938	-3.68209	0.000231327	0.00272552	408.541	280.534	327.181	342.723	398.615	514.441	191.177	267.19	241.755	148.945	261.992	281.27
hiat1a	261.074	0.484178	0.131541	3.68081	0.000232499	0.00273755	179.275	222.089	210.874	235.987	246.101	211.368	263.656	276.436	355.077	277.58	368.365	286.078
cntrl	635.78	-0.857964	0.233105	-3.68059	0.000232692	0.00273807	973.948	707.18	957.63	757.159	721.839	799.62	780.464	459.493	306.511	419.755	488.526	257.23
slc25a40	155.521	0.51486	0.139907	3.68002	0.000233215	0.00274069	122.39	124.682	161.96	112.573	131.716	115.19	178.572	171.039	155.414	172.158	196.986	223.574
trappc6bl	64.8319	-0.71295	0.193729	-3.68014	0.000233108	0.00274069	76.7092	74.0298	75.0016	84.2214	92.7212	80.5212	40.9665	63.7928	41.012	33.8512	61.0658	54.0904
nipal4	3648.7	0.522255	0.141962	3.67884	0.000234295	0.00275161	2650.35	2690.4	3207.68	2777.64	3294.64	3351.69	4093.5	4900.03	4797.32	3239.08	3467.95	5314.09
timm44	390.711	0.519185	0.141156	3.6781	0.000234977	0.00275785	320.627	300.99	246.745	385.251	339.689	332.15	426.471	347.625	548.266	494.228	488.526	457.966
sfxn1	269.79	-0.769965	0.209362	-3.67767	0.000235377	0.00276077	363.722	338.005	239.136	463.635	360.486	273.996	144.958	169.19	252.547	196.337	156.604	278.866
crsp7	139.582	0.749784	0.203904	3.67713	0.000235871	0.00276479	106.014	107.148	84.7845	94.228	139.515	92.823	219.538	237.605	156.493	135.405	181.228	120.201
LOC100002503	168.295	1.4686	0.399413	3.67691	0.000236076	0.00276542	99.1186	66.2372	119.568	75.8827	57.1925	118.545	447.48	389.229	125.194	59.965	285.63	175.493
olfm1b	5256.27	0.604836	0.16454	3.67591	0.000237	0.00277092	4170.74	3797.92	5777.3	3910.04	4223.58	3142.56	8602.96	6530.91	6106.47	5086.39	6203.1	5523.24
plekha6	9483.67	0.737671	0.200676	3.67594	0.000236977	0.00277092	4417.24	5443.14	6399.05	6367.47	10440.2	9596.56	12668.1	11161	12976	9569.26	11999.4	12766.5
si:ch73-263o4.4	82.3513	-0.968645	0.263498	-3.6761	0.000236826	0.00277092	81.0187	121.76	86.9584	113.407	175.044	76.0478	36.7648	65.6419	50.7254	58.9978	79.7795	42.0703
ubl3a	2237.34	0.573947	0.156188	3.67473	0.000238101	0.00278201	1396.28	1929.65	1678.3	1359.22	2227.04	2198.68	3072.49	2612.73	2584.83	2067.83	2871.08	2849.97
larsb	452.002	0.662039	0.180234	3.67323	0.000239507	0.00279577	349.07	283.456	306.528	384.417	353.554	422.736	367.648	463.192	688.57	564.832	498.376	741.64
rereb	158.31	0.681273	0.185482	3.67298	0.000239738	0.00279577	118.08	132.474	128.264	140.925	87.5219	123.018	188.026	290.304	193.188	165.387	154.634	177.897
zgc:110339	1344.98	-0.506437	0.137879	-3.67306	0.000239664	0.00279577	1673.81	1728.01	1317.42	1411.75	1823.23	1516.48	1061.98	1303.59	964.861	895.607	1039.1	1403.95
irf9	296.541	-0.849266	0.23125	-3.6725	0.000240188	0.00279923	305.975	413.008	309.789	436.117	528.598	294.126	189.076	181.209	192.109	129.602	334.877	244.008
agfg1a	275.985	-0.552752	0.150561	-3.67128	0.000241334	0.0028108	398.198	300.016	306.528	288.521	341.422	334.387	158.614	273.662	216.932	197.304	235.399	260.836
slc22a13b	24.9388	-6.56424	1.78881	-3.66962	0.000242913	0.00282738	0	68.1854	190.222	0.833876	34.6621	2.2367	0	0	2.15853	0.967178	0	0
nr1h4	529.926	-0.657904	0.179364	-3.66798	0.000244479	0.0028438	751.578	789.002	705.45	731.309	506.067	408.198	410.715	462.267	497.54	337.545	355.561	403.875
tnfrsf9a	38.6592	-1.72343	0.46991	-3.66758	0.000244857	0.00284638	42.2332	39.9371	33.6964	167.609	51.9932	20.1303	18.9076	14.7925	15.1097	11.6061	22.6534	25.2422
znhit6	19.0472	1.58625	0.432659	3.66628	0.0002461	0.00285901	11.2047	8.76669	4.34792	9.17263	11.2652	12.3018	58.8237	32.3587	19.4267	31.9169	15.7589	13.2221
nfya	96.0513	-0.962304	0.262513	-3.66574	0.000246627	0.00286332	97.3948	77.9261	135.873	120.912	149.914	180.054	48.3194	41.604	55.0424	84.1445	96.5234	64.9085
slc16a6a	972.079	-0.564937	0.154125	-3.66544	0.000246916	0.00286485	1114.44	1305.26	1290.25	1195.78	1103.99	951.716	753.153	1044.72	847.221	731.186	800.75	526.48
dopey2	882.946	0.54698	0.149239	3.66513	0.000247214	0.00286649	677.454	728.609	867.41	752.156	667.246	612.856	850.842	1047.5	1136.46	868.526	1443.91	942.376
exosc9	89.4364	0.647314	0.176754	3.66223	0.000250029	0.00289729	57.7474	70.1335	81.5235	75.8827	79.7229	52.5624	80.8825	110.02	125.194	97.6849	113.267	128.615
mrps23	158.421	0.581899	0.158969	3.66046	0.00025176	0.0029155	106.014	133.448	113.046	121.746	141.248	145.385	147.059	176.586	206.139	173.125	181.228	256.028
lims1	312.964	-0.336825	0.0920306	-3.65993	0.000252286	0.00291975	348.208	347.745	355.443	375.244	363.952	305.31	269.959	299.549	253.627	276.613	295.48	264.442
rnpepl1	285.098	0.506416	0.13841	3.65881	0.000253392	0.00293069	204.271	248.39	261.962	196.795	302.427	199.066	297.27	302.323	372.346	335.611	332.907	367.815
hdhd3	78.3507	0.620495	0.169663	3.65723	0.000254959	0.00294694	61.195	54.5483	61.9579	65.8762	67.5912	59.2725	68.2775	110.02	98.2129	113.16	82.7343	97.3628
zfr2	529.747	0.39036	0.106764	3.6563	0.00025588	0.00295572	424.917	491.909	454.358	388.586	467.072	525.624	705.884	570.437	528.839	577.405	607.703	614.227
enoph1	95.9721	0.54763	0.149814	3.65541	0.000256776	0.0029642	90.4996	76.952	70.6537	77.5504	70.1908	81.6395	107.143	134.982	123.036	96.7178	98.4932	123.807
fabp7a	5481.86	0.932299	0.255087	3.65483	0.000257351	0.00296896	4623.24	3389.79	2187	3719.09	5374.36	3323.74	5736.36	6960.82	8671.88	5129.91	4743.43	11922.7
dusp1	1803.82	0.608874	0.166625	3.65417	0.000258019	0.00297479	1276.48	1347.15	1132.63	1335.87	1946.28	1533.26	2337.19	2665.43	2368.98	1619.06	1705.9	2377.58
rasl11a	28.1548	-0.928819	0.254215	-3.65368	0.000258505	0.00297851	42.2332	33.1186	39.1313	35.8567	30.3294	41.3789	13.6555	22.1888	12.9512	26.1138	21.6685	19.2322
galnt12	89.8606	-0.633967	0.173538	-3.6532	0.000258994	0.00298226	136.18	101.304	88.0454	110.072	91.8547	128.61	54.622	72.1136	78.7862	75.4399	78.7946	62.5045
nvl	117.227	0.698901	0.191535	3.64894	0.000263321	0.00303018	114.633	75.978	73.9147	92.5602	83.1891	95.0597	98.7397	154.397	159.731	140.241	121.147	197.13
cox17	214.647	0.541778	0.148522	3.6478	0.000264494	0.00304177	154.28	139.293	178.265	168.443	227.904	180.054	265.757	245.926	260.102	269.843	195.017	290.886
ipo9	443.208	0.411885	0.112939	3.64698	0.000265342	0.00304959	341.313	399.371	346.747	401.094	350.954	443.985	540.968	541.777	565.534	514.539	438.295	433.926
pamr1	19.4714	-1.57474	0.43199	-3.64532	0.000267058	0.00306739	43.957	34.0927	15.2177	13.342	22.5304	45.8523	9.4538	6.47174	15.1097	14.5077	5.90959	7.21206
ube2nb	267.261	0.390962	0.107342	3.6422	0.000270319	0.00310289	261.156	224.038	230.44	218.475	242.635	210.25	290.967	315.266	360.474	285.317	296.465	271.654
fam102ab	937.047	0.655261	0.179931	3.64174	0.000270797	0.00310643	563.683	679.905	526.099	712.964	979.205	904.745	1130.25	1271.23	1022.06	1138.37	873.635	1442.41
tp53bp1	220.519	-0.699234	0.19202	-3.64147	0.000271082	0.00310775	231.851	243.519	280.441	239.322	301.561	342.215	142.857	171.963	110.085	191.501	244.263	146.645
ints7	38.3558	-0.921602	0.253151	-3.64052	0.000272083	0.00311585	71.5378	46.7557	45.6532	39.1922	34.6621	63.7459	28.3614	32.3587	28.0608	21.2779	24.6233	24.0402
smyd3	35.697	0.866394	0.237989	3.64048	0.00027213	0.00311585	20.6856	22.4038	28.2615	32.5212	25.13	22.367	42.0169	39.755	37.7742	38.6871	61.0658	57.6965
cct7	1965.92	0.425859	0.116989	3.64016	0.000272469	0.00311778	1861.71	1464.04	1343.51	1526.83	1933.28	1936.98	2215.34	2000.69	2468.27	2386.99	2181.63	2271.8
LOC100148510	91.4675	-0.725264	0.199254	-3.6399	0.000272744	0.00311898	119.804	117.863	84.7845	140.091	127.383	93.9414	63.0253	70.2646	51.8046	100.586	67.9603	60.1005
gnal	250.788	-0.453224	0.124559	-3.63864	0.000274081	0.00313231	264.604	325.342	288.05	297.694	269.498	295.244	161.765	232.058	237.438	236.959	215.7	185.11
tyw3	28.6594	1.28083	0.352126	3.63741	0.000275393	0.00314534	19.8237	30.1964	18.4787	15.8436	6.06587	10.0651	52.5211	42.5286	33.4571	50.2932	39.3973	25.2422
cars	360.856	0.440899	0.121218	3.63724	0.000275571	0.0031454	303.389	289.301	251.092	336.052	324.958	331.032	323.53	387.38	427.388	444.902	452.084	459.168
vtg5	4909.05	1.33839	0.368027	3.63666	0.0002762	0.00315061	924.82	2887.16	1748.95	3587.33	5581.47	1963.82	4704.84	3541.89	11027.9	8976.38	7481.55	6482.44
ngdn	118.344	0.629654	0.173159	3.63627	0.000276616	0.00315339	93.9472	89.615	73.9147	80.8859	86.6553	133.084	153.362	118.34	179.158	131.536	143.8	135.827
si:dkey-24p1.7	22.0907	-1.83083	0.50355	-3.63584	0.000277076	0.00315666	14.6523	39.9371	50.0011	63.3746	22.5304	16.7752	5.25211	8.32081	4.31705	18.3764	16.7439	4.80804
dthd1	8.97295	-1.98194	0.545187	-3.63534	0.000277614	0.00316082	12.0666	17.5334	17.3917	6.67101	24.2635	7.82845	5.25211	2.7736	1.07926	4.83589	1.96986	6.01005
golt1a	119.401	-0.738328	0.203194	-3.63362	0.000279476	0.00318004	125.838	171.437	151.09	124.247	192.375	129.729	97.6893	54.5475	114.402	77.3742	84.7042	109.383
ddhd1a	100.688	-0.612035	0.168507	-3.6321	0.000281119	0.00319674	126.699	147.086	116.307	111.739	141.248	87.2313	70.3783	85.0571	65.835	92.8491	85.6891	78.1306
tbc1d15	191.658	0.510572	0.140582	3.63185	0.000281397	0.00319792	162.899	157.8	167.395	130.085	155.113	176.699	255.253	282.907	224.487	197.304	194.032	195.928
ch25hl2	5.93004	-4.05117	1.11573	-3.63095	0.000282376	0.00320535	4.30951	14.6111	36.9573	0.833876	6.06587	4.4734	1.05042	0.924534	0	1.93436	0	0
si:dkey-85a20.4	66.0332	0.917897	0.2528	3.63093	0.000282402	0.00320535	74.1235	45.7816	39.1313	38.3583	27.7297	49.2074	110.294	84.1326	94.9751	99.6193	68.9453	60.1005
shprh	52.8907	-0.800318	0.220476	-3.62996	0.000283468	0.00321545	67.2283	71.1076	66.3058	78.3843	50.2601	70.456	51.4707	39.755	22.6645	47.3917	38.4124	31.2523
mylk5	605.896	-0.589323	0.162412	-3.62858	0.000284987	0.00323068	877.415	769.52	623.927	723.804	695.842	676.602	654.413	549.173	388.535	339.479	470.798	501.238
ube2q2	634.182	0.423709	0.116818	3.62709	0.000286639	0.00324739	461.117	503.598	518.49	508.664	668.113	590.489	783.615	771.061	725.265	594.814	761.353	723.61
cpt1ab	537.822	-0.909394	0.250775	-3.62633	0.000287479	0.00325489	791.225	906.865	597.839	844.716	531.197	540.163	331.933	397.55	532.077	364.626	457.009	158.665
acsbg2	11201.2	1.10934	0.305984	3.62548	0.000288422	0.00326355	5622.18	6049.99	3921.83	7725.02	10690.7	8559.85	13447.5	19992.1	13700.2	11742.5	6394.18	26568
rrm1	118.626	-1.21778	0.335933	-3.62506	0.000288891	0.00326683	106.014	109.097	173.917	372.742	99.6536	134.202	56.7228	77.6609	49.6461	100.586	80.7645	62.5045
npc1l1	1493.68	0.528357	0.145773	3.62451	0.000289508	0.00327178	1204.94	1451.37	1372.86	1212.46	1154.25	942.769	2198.53	1745.52	1913.53	1270.87	1788.64	1668.39
dicer1	902.78	0.459657	0.126832	3.62413	0.000289931	0.00327454	904.134	743.22	700.015	624.573	808.494	779.49	1156.52	1037.33	1145.1	919.786	828.328	1186.38
LOC556668	18.0636	-5.6526	1.56025	-3.62289	0.000291328	0.0032839	0	71.1076	115.22	2.50163	22.5304	1.11835	0	0.924534	2.15853	0	0	1.20201
ccndbp1	168.08	0.412209	0.113777	3.62296	0.000291246	0.0032839	156.866	149.034	141.307	145.094	134.316	137.557	207.984	166.416	186.712	200.206	176.303	215.16
cited2	35.4232	1.15882	0.319872	3.62276	0.000291479	0.0032839	26.7189	24.3519	38.0443	13.342	13.8649	15.6569	74.58	42.5286	53.9631	50.2932	34.4726	37.2623
si:dkey-10p5.7	26.493	-1.82997	0.505117	-3.62287	0.000291355	0.0032839	17.238	29.2223	35.8704	116.743	23.3969	25.722	5.25211	11.0944	10.7926	16.442	17.7288	8.41407
LOC100329772	23.4002	1.45672	0.402278	3.62118	0.000293262	0.00330195	14.6523	15.5852	9.78282	3.3355	12.9983	19.0119	61.9749	36.0568	36.6949	21.2779	26.5932	22.8382
mrps22	244.161	0.622654	0.171976	3.62058	0.000293946	0.00330761	190.48	182.152	146.742	199.296	215.772	218.078	250.001	256.096	410.12	242.762	259.037	359.401
phc1	51.4356	-1.03053	0.284682	-3.61995	0.000294664	0.00331365	97.3948	57.4705	67.3928	46.697	72.7905	72.6927	16.8068	36.9814	31.2986	53.1948	23.6384	40.8683
trak1	703.638	0.80277	0.221824	3.61895	0.000295798	0.00332436	358.551	532.82	585.882	411.935	647.315	540.163	839.287	667.514	707.996	623.83	1241.01	1287.35
nrbp2b	242.238	-0.52612	0.145419	-3.61796	0.000296932	0.00333319	330.97	308.782	285.876	223.479	255.633	312.02	247.9	220.039	173.761	182.797	200.926	164.675
slc44a5b	912.158	0.802975	0.221942	3.61795	0.000296948	0.00333319	696.416	703.283	503.272	413.602	824.959	846.591	1725.84	951.345	978.891	798.889	1318.82	1183.98
fam63b	79.36	-0.643266	0.177882	-3.61625	0.000298896	0.00335299	85.3282	113.967	81.5235	123.414	91.8547	83.8762	52.5211	53.623	62.5972	62.8665	75.8398	64.9085
yars2	89.4869	0.637864	0.176411	3.61578	0.000299439	0.00335703	65.5045	57.4705	60.8709	77.5504	90.9881	67.101	106.093	126.661	98.2129	127.667	82.7343	112.989
drg2	387.976	0.489608	0.135535	3.61241	0.00030336	0.00339889	339.589	288.327	291.311	268.508	376.951	371.292	401.261	453.946	506.174	388.805	416.626	552.925
cab39l1	237.12	-0.408635	0.113153	-3.61134	0.000304622	0.00341094	321.489	237.675	253.266	301.029	271.231	237.09	200.631	211.718	195.347	213.746	203.881	198.332
bcat1	917.923	2.35106	0.651094	3.61093	0.000305103	0.00341424	333.556	294.171	103.263	200.964	273.831	599.436	1263.66	1584.65	1246.55	641.239	136.906	4336.85
edf1	1100.07	-0.307231	0.0851206	-3.60936	0.00030695	0.00343281	1098.06	1163.05	1288.07	1179.1	1348.36	1223.47	1070.38	996.648	918.453	879.164	971.143	1064.98
atf4b	2737.72	0.416904	0.115567	3.60745	0.000309218	0.00345605	2505.55	2262.78	2429.4	1956.27	2688.92	2226.63	3293.07	3857.16	3157.92	2637.49	2850.39	2986.99
dus1l	102.949	0.585268	0.162265	3.60686	0.000309929	0.00346188	92.2234	78.9002	70.6537	83.3876	78.8564	90.5863	135.504	127.586	127.353	122.832	145.77	81.7367
rpusd4	65.0282	0.892905	0.247582	3.6065	0.00031035	0.00346447	37.9236	58.4446	36.9573	35.0228	37.2618	68.2193	120.799	85.9817	89.5788	57.0635	68.9453	84.1407
zcchc14	74.1663	-0.665242	0.184479	-3.60606	0.000310885	0.00346832	85.3282	101.304	69.5667	97.5635	90.9881	101.77	46.2186	61.9438	66.9143	69.6368	59.0959	39.6663
slc25a38b	205.022	0.623489	0.17307	3.60254	0.000315128	0.00351351	203.409	163.645	165.221	163.44	131.716	139.794	317.228	215.416	219.09	206.976	209.791	324.543
pbxip1a	506.188	0.737978	0.204864	3.60229	0.000315431	0.00351474	387.855	307.808	415.227	395.257	437.609	333.268	522.06	959.666	530.997	412.985	823.404	548.117
si:ch73-185c24.2	29.9348	-1.75117	0.486176	-3.60192	0.000315874	0.00351754	12.9285	98.3817	79.3496	25.0163	38.1283	23.4853	10.5042	16.6416	17.2682	12.5733	17.7288	7.21206
frrs1a	18.0929	-1.30548	0.362788	-3.59848	0.000320084	0.0035613	18.0999	38.9631	20.6526	25.0163	25.13	26.8404	13.6555	12.9435	11.8719	12.5733	2.9548	8.41407
tyms	26.6138	-2.5571	0.710624	-3.59839	0.000320194	0.0035613	24.9951	18.5075	59.7839	113.407	12.9983	43.6156	1.05042	4.62267	3.23779	27.081	8.86439	1.20201
wu:fb69f10	1215.51	0.457857	0.12738	3.59442	0.000325112	0.00361269	1183.39	1063.69	1080.46	978.97	1058.93	779.49	1485.3	1535.65	1587.6	1239.92	1472.47	1120.27
znfx1	425.621	-1.26865	0.352957	-3.59434	0.00032521	0.00361269	702.449	496.779	225.005	1362.55	469.672	352.28	255.253	281.983	262.261	136.372	276.766	286.078
marcksl1a	370.639	-0.33576	0.0934519	-3.59287	0.00032706	0.00363104	395.613	414.957	404.357	455.296	408.147	403.724	345.589	320.813	328.096	321.103	372.304	277.664
wu:fi04e12	430.439	-0.876722	0.244119	-3.59138	0.000328937	0.00364966	393.027	455.868	796.757	483.648	681.111	534.571	309.875	259.794	184.554	349.151	488.526	228.382
mios	199.271	0.52361	0.145878	3.58937	0.000331472	0.00367556	165.485	171.437	142.394	171.778	161.179	168.871	215.337	208.945	291.401	287.252	230.474	176.695
eif2b5	257.26	0.38082	0.106163	3.58712	0.000334351	0.00370523	207.718	242.545	195.656	213.472	246.968	233.735	302.522	246.851	305.431	286.285	299.419	306.513
dacha	13.4611	-2.25614	0.629013	-3.5868	0.000334765	0.00370757	12.0666	14.6111	59.7839	5.00325	24.2635	17.8936	5.25211	7.39627	2.15853	0.967178	4.92466	7.21206
grb14	70.2272	0.81416	0.227035	3.58606	0.000335707	0.00371575	47.4046	38.9631	55.436	47.5309	67.5912	48.089	127.101	58.2456	107.926	72.5383	81.7494	90.1507
acmsd	1612.52	-0.438143	0.122207	-3.58525	0.000336755	0.00372509	1753.11	2177.06	1709.82	1639.4	1884.75	1968.3	1662.82	1284.18	1183.95	1144.17	1368.07	1574.63
kcnj2a	17.3526	-2.5757	0.718705	-3.5838	0.000338629	0.00374356	2.5857	53.5742	60.8709	12.5081	23.3969	25.722	3.15127	11.0944	7.55484	5.80307	1.96986	0
flt3	11.2523	-2.18229	0.60904	-3.58316	0.000339465	0.00375053	9.48091	27.2741	22.8266	37.5244	6.93243	6.7101	3.15127	1.84907	5.39631	6.77024	5.90959	1.20201
slc27a1b	3492.04	0.823395	0.22986	3.58216	0.000340769	0.00376266	1897.91	1778.66	3165.29	3052.82	3368.29	1866.53	3777.32	3715.7	5890.62	2801.91	4871.48	5717.96
LOC101885278	87.2845	-0.730176	0.203854	-3.58187	0.000341147	0.00376427	104.29	117.863	95.6543	105.068	78.8564	152.096	67.227	64.7174	59.3595	45.4573	84.7042	72.1206
zgc:123244	52.2737	-1.03659	0.28941	-3.58173	0.000341326	0.00376427	81.8806	57.4705	69.5667	95.8957	49.3935	67.101	14.7059	28.6606	38.8535	27.081	52.2014	44.4744
vwf	88.3076	1.32216	0.36925	3.58066	0.000342725	0.00377742	34.476	29.2223	66.3058	64.2084	32.929	76.0478	169.118	49.9248	78.7862	101.554	228.504	128.615
nap1l4b	262.821	-0.543471	0.151835	-3.57935	0.000344456	0.00379421	333.556	245.467	272.832	306.866	309.36	402.606	193.278	213.567	175.92	260.171	195.017	245.21
si:ch211-269e2.1	93.8864	-0.637441	0.178098	-3.57917	0.00034469	0.0037945	120.666	127.604	92.3933	118.41	129.983	96.1781	86.1346	61.9438	65.835	61.8994	99.4782	66.1105
rhof	146.45	1.11336	0.311102	3.57877	0.000345212	0.00379796	55.1617	137.345	147.829	102.567	64.9915	48.089	148.11	297.7	248.23	141.208	214.715	151.453
spata13	1209.98	0.610192	0.170623	3.57626	0.000348542	0.00383229	695.554	876.669	991.326	789.68	1095.32	1299.52	1420.17	1562.46	1550.9	1029.08	1511.87	1697.24
btf3	4819.36	0.313807	0.0877562	3.57589	0.000349038	0.00383543	4043.18	4395.03	4849.02	3792.47	4452.35	4253.08	5865.56	4996.18	5869.03	4949.05	5453.57	4913.82
atp1a1a.4	533.739	-3.58986	1.00428	-3.57458	0.000350793	0.00385071	52.576	2347.52	2727.23	46.697	687.177	52.5624	22.0589	47.1512	189.95	132.503	66.9754	32.4543
zgc:171731	12.1945	-2.82367	0.789939	-3.57454	0.00035085	0.00385071	9.48091	21.4297	43.4792	40.8599	8.66553	4.4734	1.05042	0	1.07926	8.7046	5.90959	1.20201
hsd3b7	3961.57	-0.650873	0.182104	-3.57419	0.000351318	0.00385353	4207.8	4768.1	3726.17	4400.36	6953.22	4985.6	2038.87	2622.9	3249.66	3402.53	3417.72	3765.9
mia3	792.186	0.31279	0.0875263	3.57367	0.000352007	0.00385877	701.587	751.987	693.493	721.302	685.444	685.548	877.103	1014.21	832.112	773.742	816.509	953.194
mical1	43.966	-0.969467	0.271347	-3.57279	0.000353193	0.003865	53.4379	68.1854	43.4792	61.7068	64.9915	58.1542	23.1093	33.2832	17.2682	39.6543	46.2918	18.0301
rab3gap2	342.403	-0.342937	0.095986	-3.57278	0.00035321	0.003865	406.817	366.253	386.965	386.084	376.084	375.766	286.765	282.907	294.639	303.694	366.395	276.462
znf652	107.733	-0.716671	0.200581	-3.57298	0.000352947	0.003865	174.966	135.397	141.307	132.586	101.387	118.545	49.3699	88.7553	77.7069	91.8819	106.373	74.5246
pam16	157.347	0.50506	0.141398	3.5719	0.000354406	0.00387577	131.009	115.915	108.698	123.414	153.38	147.622	174.37	147.001	202.901	187.632	214.715	181.504
aasdhppt	64.4608	0.638031	0.178784	3.56874	0.000358709	0.00391747	58.6093	50.652	39.1313	60.0391	44.1942	49.2074	69.3279	85.0571	96.0544	66.7353	78.7946	75.7266
ebi3	4669.61	0.79145	0.22178	3.56862	0.000358862	0.00391747	4302.61	3494.99	3359.86	2506.63	3837.96	3017.31	6696.44	8817.28	5428.69	4064.08	3445.29	7064.21
heg1	541.321	0.705661	0.197731	3.5688	0.000358624	0.00391747	300.803	378.916	295.659	410.267	499.135	584.897	716.388	684.155	635.686	517.44	905.153	567.349
zbed4	173.994	0.488701	0.136996	3.56726	0.00036074	0.00393562	162.899	125.656	146.742	120.078	136.049	178.936	211.135	240.379	197.505	186.665	197.971	183.908
prdx6	1787.32	-0.579568	0.162536	-3.56579	0.000362761	0.0039553	1967.72	2283.24	1659.82	2092.19	2354.43	2490.57	1548.32	1324.86	1195.82	1138.37	1317.84	2074.67
pus3	32.9386	1.01154	0.283794	3.56436	0.000364752	0.00397464	22.4094	31.1704	14.1307	25.0163	24.2635	13.4202	54.622	44.3776	56.1217	29.0153	48.2617	32.4543
cnih1	488.038	0.306783	0.0861212	3.56223	0.000367721	0.00400461	409.403	426.646	413.053	443.622	510.4	413.789	505.253	574.136	541.79	521.309	552.547	544.511
hnrnpl2	794.511	0.282713	0.0793769	3.56165	0.000368526	0.00401099	684.349	727.635	733.712	658.762	739.17	759.36	762.607	893.1	956.227	850.149	901.213	867.851
psmc6	517.733	-0.362985	0.101955	-3.56025	0.000370499	0.00403006	623.154	526.001	533.707	655.426	546.795	608.382	417.018	473.361	479.193	437.164	396.928	515.662
ephx5	1813.61	-0.529287	0.148693	-3.55959	0.000371436	0.00403785	1760	2294.92	1971.78	2134.72	2532.07	2160.65	1376.05	1400.67	1417.07	1087.11	1617.26	2010.96
zgc:153151	72.8102	-0.76954	0.216268	-3.55827	0.000373308	0.00405578	94.8091	86.6928	73.9147	115.075	90.9881	89.468	42.0169	79.5099	47.4876	37.7199	67.9603	48.0804
si:ch211-219a4.3	201.474	-1.13744	0.319716	-3.55764	0.000374201	0.00406307	202.547	194.815	208.7	587.882	326.691	140.912	173.32	103.548	112.243	92.8491	157.589	116.595
arf6b	1425.95	0.401108	0.11276	3.55718	0.000374858	0.00406779	1399.73	1365.66	1255.46	1181.6	1196.71	974.083	1656.52	1746.44	1872.52	1570.7	1478.38	1413.56
sppl3	137.974	-0.509296	0.143184	-3.55694	0.000375203	0.00406912	141.352	134.423	178.265	165.107	175.044	178.936	125	124.812	85.2618	108.324	120.162	118.999
acvr2aa	1130.8	0.695176	0.195564	3.55473	0.000378374	0.00410108	486.112	749.065	870.671	915.596	1103.12	1056.84	1142.86	1290.65	1413.83	1175.12	1821.14	1544.58
eppk1	300.797	-0.491115	0.138233	-3.55282	0.000381131	0.00412851	383.546	295.145	350.008	261.003	375.218	445.103	260.505	239.454	246.072	270.81	242.293	240.402
ppox	88.5957	-0.830984	0.234024	-3.55084	0.000383997	0.00415709	89.6377	122.734	166.308	100.065	82.3226	119.663	37.8152	61.0192	80.9447	55.1291	66.9754	80.5347
p2rx4a	7.37857	-3.28566	0.925562	-3.5499	0.000385371	0.00416702	0.861901	22.4038	22.8266	8.33876	22.5304	3.35505	1.05042	0.924534	4.31705	1.93436	0	0
rbm8a	612.982	0.326055	0.0918467	3.54999	0.000385251	0.00416702	495.593	506.52	511.968	562.866	581.457	605.027	627.102	633.306	695.045	646.075	734.76	756.064
hnrnpr	393.607	0.468686	0.132139	3.54691	0.000389772	0.00421091	328.384	338.979	353.269	291.023	312.826	357.872	493.699	446.55	557.979	347.217	507.24	388.249
kmt2cb	397.758	-0.363749	0.10256	-3.54668	0.000390121	0.00421091	406.817	449.049	475.01	441.12	513.866	399.251	371.85	302.323	355.077	333.676	386.094	338.967
stat5b	156.059	-0.546678	0.154131	-3.54683	0.000389891	0.00421091	180.999	223.064	168.482	172.612	168.111	199.066	156.513	151.624	103.609	99.6193	130.011	118.999
LOC101886383	288.684	0.569897	0.160736	3.54555	0.000391799	0.00422154	203.409	235.727	282.615	240.156	208.839	224.788	311.975	404.946	339.968	260.171	461.933	289.684
acss2l	2399.28	0.646327	0.182286	3.54568	0.000391605	0.00422154	1773.79	1334.48	1492.42	1986.29	1930.68	2706.41	3288.87	2974.23	2590.23	3120.12	2090.03	3503.86
nup58	288.527	0.426138	0.120188	3.54558	0.000391749	0.00422154	262.88	211.375	241.31	245.993	259.099	257.22	294.118	364.266	392.852	333.676	333.892	265.644
cct5	1694.08	0.313614	0.08846	3.54526	0.00039222	0.00422359	1539.36	1455.27	1400.03	1413.42	1531.2	1725.61	1801.47	1722.41	2165	1862.78	1976.76	1735.7
atp8a2	196.97	0.887917	0.250628	3.54277	0.000395942	0.00426116	117.219	163.645	219.57	100.899	129.116	99.5331	345.589	237.605	318.383	209.878	276.766	145.443
si:ch73-345f18.3	4.41141	-3.9937	1.12741	-3.54235	0.000396575	0.00426545	1.7238	12.663	18.4787	2.50163	4.33277	10.0651	0	0	0	0	1.96986	1.20201
mboat2a	53.3534	-1.13026	0.319108	-3.54195	0.000397184	0.00426949	56.8855	45.7816	115.22	57.5374	60.6587	104.007	14.7059	27.736	36.6949	46.4245	43.337	31.2523
wu:fi37e09	184.126	-0.596461	0.16842	-3.54151	0.000397844	0.00427407	157.728	203.582	206.526	279.348	248.701	233.735	138.656	136.831	182.395	118.963	168.423	134.625
anos1a	318.977	1.40306	0.396475	3.53883	0.000401908	0.0043152	283.565	86.6928	218.483	218.475	68.4577	174.463	464.287	781.231	429.547	288.219	144.785	669.52
dennd1a	400.046	0.495969	0.140164	3.53848	0.000402433	0.00431665	262.88	354.564	311.963	296.026	374.351	392.541	575.631	475.21	389.614	404.28	455.039	508.45
igfbp1b	161.001	-2.34966	0.664041	-3.53843	0.000402516	0.00431665	57.7474	48.7038	271.745	130.085	223.571	883.496	27.311	44.3776	66.9143	44.4902	97.5083	36.0603
abcb11a	34.9655	-2.42389	0.68519	-3.53754	0.000403869	0.00432609	10.3428	59.4187	167.395	18.3453	73.657	24.6037	6.30253	5.5472	31.2986	10.639	10.8343	1.20201
vamp8	60.9195	-1.03348	0.292138	-3.53766	0.000403682	0.00432609	69.814	125.656	115.22	71.7133	70.1908	39.1422	40.9665	53.623	30.2194	44.4902	42.3521	27.6462
dnajb2	126.744	0.648501	0.183403	3.53594	0.000406331	0.00434481	70.6759	83.7706	103.263	109.238	103.986	121.9	196.429	141.454	130.591	118.963	183.197	157.463
mmab	71.122	0.878864	0.248547	3.53601	0.000406225	0.00434481	50.8522	40.9112	43.4792	42.5277	64.9915	58.1542	65.1262	100.774	132.749	90.9147	111.297	51.6864
tsc22d1	401.073	0.424532	0.120052	3.53623	0.00040588	0.00434481	347.346	330.212	361.964	296.86	391.682	326.558	548.32	466.89	515.888	391.707	397.913	437.532
pygo2	119.03	0.692794	0.19599	3.53485	0.000408011	0.00436023	124.114	122.734	71.7407	80.8859	75.3901	70.456	165.967	175.661	140.304	117.996	138.875	144.241
nos1apa	25.7433	-0.957114	0.27084	-3.53387	0.000409523	0.00437383	32.7522	29.2223	36.9573	40.026	31.1959	33.5505	9.4538	18.4907	12.9512	17.4092	21.6685	25.2422
si:ch73-173p19.1	368.191	-1.40121	0.396588	-3.53316	0.000410618	0.00438296	437.846	564.964	242.397	557.863	844.89	555.82	123.95	137.756	113.323	201.173	103.418	534.894
bod1	73.1134	-0.633646	0.179427	-3.5315	0.000413217	0.00440813	95.671	93.5113	70.6537	100.899	86.6553	86.1129	44.1177	71.1891	49.6461	50.2932	70.9151	57.6965
map4k4	364.734	-0.434804	0.12319	-3.52953	0.000416291	0.00443833	443.017	375.019	416.313	381.081	454.074	447.34	347.69	324.511	335.651	277.58	343.741	230.786
shbg	12023.6	-0.351969	0.0997387	-3.52891	0.000417278	0.00444627	13231	12931.8	14653.6	12060.3	13712.3	14310.4	11797.3	10447.2	9432.76	8909.64	12315.6	10481.5
cyp26b1	42.7807	-1.24029	0.351558	-3.52799	0.000418729	0.00445912	61.195	99.3558	32.6094	84.2214	47.6604	35.7872	28.3614	35.1323	18.3475	16.442	37.4274	16.8281
agpat2	1902.63	0.717915	0.203533	3.52727	0.000419868	0.00446865	1684.15	1650.09	1014.15	1470.12	1466.21	1346.49	2095.59	2562.81	2678.73	1904.37	1442.93	3515.88
mpc1	810.296	0.523085	0.148325	3.52661	0.000420911	0.00447714	739.511	632.176	547.838	632.912	840.557	594.962	881.304	984.629	1043.65	690.565	973.113	1162.34
cnbpb	1891.03	0.340559	0.0965789	3.52622	0.00042153	0.00448111	1552.28	1698.79	1645.69	1613.55	1904.68	1597	2091.39	2255.86	2281.56	1694.5	2073.28	2283.82
si:ch1073-385f13.3	23.8619	-1.45779	0.413509	-3.52542	0.00042282	0.00449221	37.9236	22.4038	32.6094	68.3778	16.4645	32.4321	7.35296	22.1888	10.7926	10.639	16.7439	8.41407
mafa	22.9178	-2.03176	0.57692	-3.52174	0.000428724	0.0045523	18.0999	40.9112	65.2188	70.0456	23.3969	3.35505	14.7059	10.1699	7.55484	11.6061	3.93973	6.01005
cnnm2a	144.925	0.576839	0.163907	3.51931	0.000432667	0.00458617	136.18	99.3558	104.35	126.749	136.915	92.823	163.866	208.02	182.395	131.536	158.574	198.332
ptena	743.134	0.41271	0.117261	3.51957	0.000432243	0.00458617	647.288	727.635	589.143	571.205	694.976	594.962	977.943	1007.74	810.526	709.908	776.127	810.155
si:ch211-93f2.1	12782.1	-0.424682	0.120669	-3.51939	0.000432545	0.00458617	13792.1	15475.2	11825.3	12175.4	16066.8	18565.7	11567.3	11386.6	10882.2	9719.17	11026.3	10903.4
mrpl1	113.75	0.637128	0.181179	3.51657	0.000437166	0.00463117	89.6377	86.6928	70.6537	99.2312	99.6536	87.2313	92.4372	115.567	180.237	142.175	142.815	158.665
bbx	49.8082	-1.15964	0.329833	-3.51583	0.000438384	0.0046387	104.29	37.989	108.698	53.368	60.6587	48.089	24.1597	30.5096	28.0608	22.2451	53.1864	26.4442
zgc:110366	43.4138	-0.977066	0.277903	-3.51585	0.000438344	0.0046387	66.3664	57.4705	59.7839	57.5374	68.4577	35.7872	33.6135	32.3587	19.4267	16.442	47.2768	26.4442
rgl1	105.765	-1.26138	0.358904	-3.51454	0.000440523	0.00465697	75.8473	245.467	280.441	131.752	106.586	55.9175	64.0758	77.6609	51.8046	58.9978	68.9453	51.6864
slc2a9l2	1562.28	0.511208	0.145458	3.51448	0.000440621	0.00465697	1361.8	1449.43	1113.07	1277.5	1259.1	1269.33	2290.97	2109.79	2062.47	1762.2	1447.85	1343.85
LOC558704	12.2984	-1.86382	0.530526	-3.51316	0.000442818	0.00467749	8.61901	27.2741	14.1307	7.50488	25.9966	32.4321	3.15127	5.5472	6.47558	9.67178	1.96986	4.80804
cdc42	1008.83	0.499171	0.142174	3.51099	0.000446437	0.00471236	831.735	819.198	801.105	818.866	827.558	918.165	1177.52	1625.33	946.513	1093.88	923.867	1322.21
fip1l1a	76.5803	1.10182	0.313831	3.51087	0.000446635	0.00471236	81.8806	27.2741	48.9141	36.6905	32.929	64.8643	101.891	167.341	73.3899	129.602	74.8549	79.3327
pop5	45.0893	0.893131	0.254452	3.51002	0.000448081	0.00472488	31.0284	27.2741	27.1745	23.3485	38.9949	41.3789	65.1262	51.7739	46.4083	58.0307	40.3822	90.1507
slc26a1	41.345	-3.55202	1.01202	-3.50984	0.00044838	0.00472531	6.03331	153.904	221.744	4.16938	65.8581	5.59175	1.05042	8.32081	8.6341	15.4748	2.9548	2.40402
zmpste24	337.085	-0.44826	0.127723	-3.50962	0.000448744	0.00472642	392.165	376.968	322.833	402.762	394.282	443.985	235.295	247.775	316.224	257.269	320.103	335.361
si:ch211-150e22.5	291.498	0.321529	0.0916423	3.50852	0.000450601	0.00474325	273.223	257.156	263.049	240.156	285.096	235.972	318.278	323.587	319.462	320.136	356.546	305.311
csgalnact1b	29.022	1.36752	0.389846	3.50786	0.000451733	0.00475243	10.3428	17.5334	26.0875	15.0098	17.3311	11.1835	91.3867	36.0568	22.6645	28.0482	41.3672	31.2523
fam114a1	458.434	-0.450815	0.128536	-3.5073	0.000452684	0.0047597	612.812	517.235	454.358	529.511	509.533	552.465	384.455	378.134	458.687	283.383	432.385	388.249
rcl1	271.437	0.501435	0.14298	3.50702	0.000453157	0.00476053	216.337	239.623	228.266	197.629	266.898	199.066	344.539	309.719	325.937	223.418	375.259	330.553
sb:cb1058	14101.3	0.451343	0.1287	3.50694	0.000453285	0.00476053	10093.7	12025	11805.7	10953	14279.9	12323.1	18591.4	18447.2	16323.8	11857.6	17154.6	15360.5
snip1	177.276	0.440569	0.12568	3.50547	0.000455797	0.00478417	156.866	113.967	145.655	150.098	173.311	162.161	207.984	209.869	199.664	177.961	220.625	209.15
hemk1	85.8889	0.945827	0.269862	3.50485	0.000456868	0.00479266	97.3948	46.7557	56.523	48.3648	45.9273	57.0358	171.219	106.321	137.066	113.16	67.9603	82.9387
clocka	39.0477	-1.04442	0.298131	-3.50322	0.000459662	0.0048192	44.8189	63.315	57.61	40.8599	61.5253	48.089	16.8068	24.0379	20.506	25.1466	50.2316	15.6261
LOC797518	3.90353	-3.84723	1.09834	-3.50278	0.000460422	0.0048244	3.4476	4.87038	1.08698	15.0098	13.8649	5.59175	0	0.924534	1.07926	0.967178	0	0
LOC100536726	31.348	-1.33349	0.38089	-3.501	0.000463524	0.00485412	62.0569	28.2482	43.4792	49.1987	25.13	61.5092	28.3614	23.1133	9.71337	7.73742	25.6082	12.0201
epn3a	467.722	-0.455813	0.130232	-3.50001	0.000465241	0.00486791	496.455	522.105	468.489	563.7	665.513	527.861	387.606	418.814	391.772	316.267	362.455	491.622
fdxr	416.962	-0.422959	0.120848	-3.49993	0.000465374	0.00486791	453.36	450.023	390.226	471.14	550.261	550.228	386.555	384.606	363.712	291.12	334.877	377.431
cdk17	296.695	0.873054	0.249464	3.49972	0.000465748	0.00486904	181.861	231.83	203.265	235.153	256.5	147.622	360.295	330.983	271.974	381.068	248.203	711.59
atp2a2b	4477.46	0.446584	0.127614	3.49948	0.000466161	0.00487057	3145.08	3562.2	3813.13	4059.31	4357.03	3802.39	4011.56	4663.35	6024.44	4722.73	6058.32	5510.01
rorab	914.061	1.04669	0.299162	3.49873	0.000467478	0.00488154	424.055	547.431	381.53	430.28	1091.86	702.324	1678.57	1578.18	859.093	673.156	960.309	1641.95
grik1a	249.517	1.22656	0.35061	3.49836	0.000468136	0.00488562	275.808	71.1076	197.83	181.785	86.6553	82.7579	183.824	342.078	541.79	391.707	248.203	390.653
vps54	318.388	0.496324	0.141888	3.498	0.000468757	0.00488931	233.575	251.312	280.441	279.348	304.16	235.972	319.328	485.38	425.23	324.005	320.103	361.805
ctu1	60.7119	0.696325	0.199088	3.49757	0.000469526	0.00489368	37.9236	42.8594	59.7839	40.026	55.4594	42.4973	99.7901	65.6419	65.835	74.4727	81.7494	62.5045
ppfibp1a	222.816	-0.700608	0.200319	-3.49746	0.000469712	0.00489368	393.889	284.43	270.658	280.182	205.373	220.315	205.883	203.397	188.871	147.011	110.312	163.473
mdc1	129.342	-0.448016	0.128107	-3.49721	0.00047016	0.00489408	147.385	157.8	158.699	139.257	150.78	140.912	91.3867	101.699	105.768	107.357	115.237	135.827
usp32	424.156	0.437486	0.125098	3.49713	0.000470286	0.00489408	317.18	362.356	345.66	374.41	320.625	442.867	483.194	575.985	479.193	387.838	477.692	522.874
gne	675.439	-0.678986	0.194195	-3.49641	0.000471557	0.00490451	1146.33	771.469	513.055	698.788	1089.26	769.425	648.111	523.286	404.724	513.571	498.376	528.884
plcd3a	92.137	-0.923214	0.264059	-3.49624	0.000471862	0.0049049	138.766	162.671	138.047	100.065	113.518	71.5744	63.0253	108.17	43.1705	63.8337	57.1261	45.6764
leap2	423.818	-1.06645	0.305132	-3.49505	0.000473972	0.00492402	780.882	575.679	338.051	544.521	859.621	342.215	238.446	268.115	188.871	277.58	158.574	513.258
pnp5b	42.904	1.09968	0.314955	3.49153	0.000480259	0.00498651	18.0999	18.5075	43.4792	27.5179	38.1283	17.8936	34.6639	41.604	72.3106	66.7353	54.1713	81.7367
tcp1	1648.83	0.352454	0.100951	3.49134	0.000480604	0.00498725	1438.51	1419.23	1138.07	1520.99	1505.2	1667.46	1727.94	1789.9	2047.36	1860.85	1725.6	1944.85
c9hxorf21	25.9465	-3.52778	1.01085	-3.48993	0.00048314	0.00501073	35.3379	12.663	6.52188	229.316	2.59966	0	1.05042	3.69814	7.55484	3.86871	3.93973	4.80804
zbtb41	64.6757	-0.680176	0.194953	-3.48892	0.000484968	0.00502683	88.7758	70.1335	98.9152	62.5407	77.9898	80.5212	52.5211	50.8494	56.1217	47.3917	59.0959	31.2523
fscn1a	138.685	-0.505713	0.144957	-3.48872	0.000485348	0.00502706	163.761	198.712	152.177	143.427	169.844	148.741	125	108.17	89.5788	113.16	139.86	111.787
sms	180.078	-0.594977	0.170548	-3.48861	0.00048554	0.00502706	227.542	197.738	265.223	192.625	187.176	230.38	93.4876	121.114	159.731	159.584	177.288	149.049
cct8	1297.6	0.30222	0.0866545	3.48764	0.000487299	0.00504231	1143.74	1097.78	1134.81	1086.54	1141.25	1371.1	1552.52	1393.27	1543.35	1448.83	1373	1284.95
cyfip2	29.5431	-1.28798	0.369315	-3.4875	0.000487565	0.00504231	34.476	30.1964	69.5667	62.5407	30.3294	24.6037	14.7059	17.5661	25.9023	24.1794	10.8343	9.61608
steap4	1769.09	-0.53159	0.152567	-3.4843	0.000493418	0.00509995	2752.91	1965.69	2030.48	1569.35	2474.01	1754.69	1758.41	1372.01	1329.65	1263.13	1366.1	1592.66
aff4	1893.58	0.75115	0.215634	3.48344	0.000495009	0.00511351	935.163	1094.86	1265.25	1231.63	2028.6	1913.5	3019.96	1927.65	1846.62	1971.11	2758.8	2729.76
phb2a	1344.59	0.331602	0.0952655	3.48082	0.000499881	0.00516092	1244.59	1142.59	992.413	1221.63	1281.63	1259.26	1417.02	1482.95	1596.23	1314.39	1480.35	1702.05
si:ch211-193k19.1	296.778	-0.409969	0.117872	-3.47808	0.000505023	0.00521106	351.656	352.616	352.182	311.036	346.621	316.493	211.135	218.19	276.291	274.678	240.324	310.119
ap1m2	293.793	0.462591	0.133051	3.47679	0.000507462	0.00523327	199.961	258.13	313.05	222.645	264.299	225.907	325.631	415.116	336.73	318.201	320.103	325.745
si:ch211-114c17.1	14.3949	-1.53146	0.440544	-3.4763	0.000508381	0.00523979	32.7522	21.4297	9.78282	18.3453	21.6638	24.6037	9.4538	12.0189	1.07926	8.7046	6.89453	6.01005
fbn1	652.282	0.33154	0.0954753	3.47252	0.000515595	0.00531115	513.693	577.627	655.449	528.677	551.994	640.814	831.935	724.835	703.679	691.532	683.543	723.61
srsf3a	588.641	0.58319	0.167974	3.4719	0.000516786	0.00532042	358.551	436.386	496.75	471.14	566.726	498.784	824.582	744.25	730.661	554.193	886.439	495.228
sik1	518.78	0.975644	0.281029	3.47168	0.000517213	0.005321	126.699	273.716	431.531	493.654	447.142	325.44	571.43	547.324	760.88	618.027	601.794	1027.72
zgc:153240	63.8668	-0.696617	0.200664	-3.47157	0.000517425	0.005321	73.2616	109.097	88.0454	69.2117	63.2584	71.5744	48.3194	61.9438	50.7254	45.4573	37.4274	48.0804
swap70a	7.24209	-3.10325	0.894035	-3.47106	0.000518416	0.0053282	4.30951	9.74077	5.4349	48.3648	7.79898	2.2367	0	1.84907	1.07926	1.93436	2.9548	1.20201
tbc1d9b	132.448	-0.968286	0.279627	-3.46277	0.00053464	0.00549186	286.151	198.712	117.394	158.436	165.512	125.255	155.463	75.8118	88.4996	94.7834	62.0507	61.3025
slc39a8	50.9717	-1.61604	0.466917	-3.46109	0.000537983	0.00552309	39.6474	105.2	184.787	32.5212	69.3243	30.1954	30.4622	35.1323	9.71337	26.1138	30.5329	18.0301
zc3h7a	381.595	0.428982	0.123964	3.46054	0.000539097	0.00553142	346.484	317.549	342.399	299.361	357.02	288.534	502.102	406.795	493.223	364.626	494.436	366.613
noxo1a	93.1385	0.716793	0.207152	3.46023	0.000539724	0.00553474	67.2283	75.978	38.0443	74.2149	84.0557	82.7579	125	110.02	152.176	92.8491	119.177	96.1608
dcun1d2a	288.099	0.85449	0.247062	3.4586	0.000542982	0.00556503	169.795	228.908	154.351	271.843	241.768	163.279	304.622	286.606	525.601	196.337	439.28	474.794
sim1b	18.5052	-2.30429	0.666291	-3.45839	0.000543417	0.00556605	12.0666	78.9002	44.5662	18.3453	16.4645	14.5385	7.35296	5.5472	1.07926	17.4092	0.984932	4.80804
tmx1	143.394	0.491846	0.142224	3.45825	0.000543691	0.00556605	112.909	117.863	115.22	123.414	129.983	115.19	223.74	157.171	180.237	147.011	147.74	150.251
pygl	11093.7	-0.315688	0.0912994	-3.45772	0.000544769	0.00557274	12227.8	13785.1	11164.4	11916.1	12220.1	12500.9	10349.8	10577.6	9014	8982.18	8932.35	11454
rdh12	669.42	1.0246	0.296331	3.45763	0.000544954	0.00557274	314.594	408.138	556.534	501.993	482.67	383.594	486.346	636.079	1032.85	661.55	1897.96	670.722
tapt1b	499.179	0.464018	0.134236	3.45673	0.00054677	0.0055876	401.646	431.516	428.27	378.58	478.337	399.251	644.959	664.74	706.917	467.147	487.542	501.238
tec	40.3946	-1.04617	0.302657	-3.45661	0.000547019	0.0055876	62.0569	59.4187	44.5662	65.8762	70.1908	24.6037	23.1093	43.4531	20.506	26.1138	25.6082	19.2322
micall2a	15.6027	-1.36115	0.393811	-3.45636	0.000547527	0.00558967	15.5142	19.4815	22.8266	24.1824	19.9307	33.5505	5.25211	11.0944	5.39631	10.639	15.7589	3.60603
acin1b	1766.5	0.304739	0.0881821	3.45579	0.000548683	0.00559835	1579.86	1763.08	1540.25	1704.44	1469.67	1425.9	1834.04	2167.11	2056	1735.12	2037.83	1884.75
btg2	194.5	-0.757752	0.21935	-3.45454	0.000551237	0.00562127	154.28	190.919	352.182	238.488	250.434	281.824	148.11	186.756	139.225	159.584	140.845	91.3528
ptmab	2414.33	-0.389124	0.112692	-3.45298	0.000554427	0.00565064	2360.75	2867.68	2753.32	2971.93	3061.53	2411.16	2074.58	1857.39	2344.16	1735.12	2398.31	2135.97
clmn	549.14	-0.434202	0.125758	-3.45267	0.000555075	0.0056541	704.173	665.294	651.101	675.439	586.657	504.376	394.959	580.607	509.412	451.672	439.28	426.714
pdcd2	107.688	0.617267	0.178921	3.44994	0.000560711	0.00570832	110.323	82.7965	73.9147	74.2149	108.319	59.2725	111.345	149.774	140.304	135.405	119.177	127.413
slc26a6l	16.4916	-3.35969	0.974005	-3.44935	0.000561938	0.00571762	4.30951	72.0817	81.5235	3.3355	11.2652	7.82845	1.05042	0	5.39631	8.7046	0	2.40402
spag7	220.719	0.393708	0.114159	3.44879	0.000563115	0.00572323	192.204	172.412	184.787	175.114	216.638	203.54	281.513	247.775	254.706	209.878	270.856	239.2
stard13b	88.1141	-0.705772	0.204643	-3.44879	0.000563099	0.00572323	77.5711	145.137	106.524	114.241	121.317	90.5863	90.3363	60.0947	60.4387	52.2276	78.7946	60.1005
LOC101884287	21.6315	-1.15211	0.334155	-3.44782	0.000565126	0.00574047	43.957	22.4038	40.2183	21.6808	24.2635	26.8404	11.5546	17.5661	16.1889	17.4092	7.87946	9.61608
znf692	28.5514	-0.915261	0.265535	-3.44685	0.000567161	0.00575794	43.957	42.8594	39.1313	38.3583	27.7297	32.4321	15.7563	23.1133	12.9512	28.0482	22.6534	15.6261
eapp	59.0393	0.796023	0.231009	3.44585	0.000569261	0.00577285	61.195	37.989	53.262	34.1889	26.8632	45.8523	99.7901	77.6609	61.518	69.6368	65.9905	74.5246
zgc:175176	135.033	-0.704534	0.204451	-3.44597	0.000569009	0.00577285	152.556	185.075	204.352	119.244	165.512	178.936	127.101	112.793	70.1521	131.536	103.418	69.7166
tbc1d24	192.128	-0.962535	0.279489	-3.44391	0.000573364	0.00581123	347.346	311.704	182.613	230.984	246.101	204.658	42.0169	128.51	159.731	143.142	164.484	144.241
cep152	35.0364	-1.73045	0.502699	-3.44233	0.000576735	0.00583892	35.3379	65.2631	80.4365	21.6808	58.0591	62.6276	5.25211	8.32081	5.39631	44.4902	16.7439	16.8281
tmem69	114.819	0.612085	0.17781	3.44236	0.000576671	0.00583892	85.3282	116.889	83.6975	109.238	90.1215	58.1542	139.706	133.133	131.67	133.471	122.132	174.291
s1pr4	15.0421	-2.39609	0.696285	-3.44125	0.000579032	0.00585893	10.3428	32.1445	44.5662	38.3583	17.3311	8.9468	7.35296	0	0	4.83589	11.8192	4.80804
glula	862.338	1.48841	0.432543	3.44107	0.000579427	0.00585969	237.885	252.286	476.097	366.071	312.826	1074.73	3153.37	1059.52	1227.12	944.933	663.844	579.369
adgrl1.1	3279.67	0.636715	0.185071	3.44038	0.000580909	0.00586283	2524.51	2627.08	3042.46	2344.02	2076.26	2791.4	5944.34	4249.16	4426.06	3552.44	2660.3	3118.01
calca	17.106	1.3641	0.396486	3.44048	0.000580691	0.00586283	6.03331	1.94815	13.0438	11.6743	14.7314	10.0651	33.6135	24.9624	15.1097	28.0482	25.6082	20.4342
exoc6	168.605	-0.521719	0.151634	-3.44064	0.000580329	0.00586283	195.652	246.441	226.092	186.788	158.579	180.054	138.656	145.152	119.798	126.7	174.333	125.009
ppp1r3da	71.7074	0.591845	0.172032	3.44032	0.000581022	0.00586283	50.8522	65.2631	57.61	45.0293	64.9915	60.3909	80.8825	90.6043	88.4996	80.2757	106.373	69.7166
coro6	185.87	0.665696	0.193532	3.43972	0.000582306	0.00586931	150.833	131.5	89.1324	165.107	168.978	156.569	257.353	288.455	211.536	261.138	185.167	164.675
slc22a2	5540.07	0.484059	0.140724	3.43978	0.000582177	0.00586931	4105.23	5457.75	5033.81	3890.03	4803.31	4425.31	7273.12	6738.93	6318	5131.84	5171.88	8131.6
usp19	543.372	0.516304	0.150118	3.43931	0.00058319	0.00587498	451.636	490.935	444.575	385.251	453.207	457.405	917.019	593.551	675.619	560.963	490.496	599.803
npc2	3318.67	0.60984	0.177347	3.43868	0.000584564	0.00588558	2459.87	2415.71	2740.28	3219.59	3058.07	1869.88	3224.8	4104.01	4320.29	2796.11	4235.21	5380.2
zfyve9a	106.449	-0.67284	0.19568	-3.43848	0.000584987	0.00588659	154.28	145.137	125.003	147.596	116.985	96.1781	74.58	79.5099	66.9143	83.1773	123.117	64.9085
thg1l	34.774	0.912083	0.265317	3.43771	0.000586664	0.00590021	16.3761	26.3001	18.4787	18.3453	37.2618	27.9587	44.1177	49.9248	49.6461	45.4573	30.5329	52.8884
ostf1	266.489	-0.386314	0.112401	-3.43691	0.000588381	0.00591424	267.189	321.445	282.615	349.394	305.027	285.179	194.328	239.454	220.17	243.729	228.504	260.836
fer	125.417	-0.722967	0.210405	-3.43606	0.00059023	0.00592955	187.894	150.982	133.699	125.915	172.444	166.634	46.2186	116.491	94.9751	115.094	98.4932	96.1608
fas	23.6921	-1.19783	0.348669	-3.43543	0.000591611	0.00594016	26.7189	24.3519	23.9136	59.2052	44.1942	19.0119	14.7059	12.9435	12.9512	15.4748	12.8041	18.0301
pax5	3.33137	-4.1097	1.19697	-3.43342	0.000596028	0.00598122	7.75711	7.79261	3.26094	15.0098	0.866553	3.35505	0	0	0	1.93436	0	0
slc35f1	26.4308	0.959533	0.279551	3.43241	0.000598239	0.00600012	23.2713	21.4297	20.6526	14.1759	13.8649	14.5385	44.1177	32.3587	41.012	31.9169	39.3973	20.4342
trmt1l	26.5825	-1.34188	0.391	-3.43191	0.00059935	0.00600797	30.1665	25.326	34.7834	45.0293	33.7956	60.3909	14.7059	23.1133	14.0304	11.6061	23.6384	2.40402
neurl1ab	20.0322	-1.58463	0.461851	-3.43104	0.000601277	0.00602397	33.6141	24.3519	23.9136	13.342	27.7297	57.0358	5.25211	12.0189	12.9512	5.80307	3.93973	20.4342
tgfbr2b	389.626	0.471126	0.137373	3.42954	0.000604609	0.00605072	331.832	315.601	400.009	274.345	317.159	322.085	431.724	568.588	342.126	443.935	473.753	454.36
zfand3	600.356	0.25102	0.0731916	3.42963	0.000604414	0.00605072	511.969	575.679	575.013	498.658	581.457	547.991	620.8	657.344	671.301	649.943	653.01	661.105
fam91a1	409.336	-0.331614	0.0966979	-3.42938	0.000604963	0.00605096	436.984	442.231	410.879	440.286	499.135	507.731	310.925	379.059	386.376	345.282	384.124	369.017
dtnba	209.131	-0.499847	0.145791	-3.4285	0.000606918	0.00606719	237.023	269.819	232.614	225.98	242.635	262.812	135.504	167.341	213.694	219.549	159.559	143.039
podxl	849.767	0.482493	0.140784	3.42719	0.000609862	0.00609328	629.188	656.528	690.233	703.791	632.584	943.887	983.195	1079.86	1032.85	1142.24	978.038	724.812
cpne1	1332.46	-0.223005	0.0650727	-3.42702	0.000610252	0.00609385	1523.84	1439.69	1410.9	1424.26	1474.01	1335.31	1203.78	1222.23	1205.54	1193.5	1189.8	1366.69
rapgef5a	184.342	1.14518	0.334277	3.42583	0.000612927	0.00611722	33.6141	141.241	77.1756	107.57	111.785	218.078	193.278	283.832	235.279	183.764	304.344	322.139
sik3	747.193	0.45335	0.132376	3.42471	0.000615463	0.00613917	566.269	558.146	828.279	624.573	604.854	603.909	934.876	916.213	805.13	730.219	1034.18	759.67
btaf1	373.589	0.371755	0.108569	3.42414	0.000616745	0.00614588	358.551	302.938	290.224	325.212	357.887	318.73	511.556	417.889	409.041	403.313	423.521	364.209
hipk1a	7.47911	-1.95465	0.57085	-3.42411	0.000616808	0.00614588	10.3428	10.7148	8.69584	9.17263	19.0642	13.4202	7.35296	0.924534	3.23779	3.86871	2.9548	0
zbtb21	263.434	0.650046	0.189866	3.42371	0.000617728	0.00615169	196.513	160.723	161.96	161.772	311.959	237.09	315.127	316.191	336.73	247.597	380.184	335.361
mboat4	9.56213	1.63676	0.478558	3.42018	0.000625791	0.0062286	2.5857	2.92223	5.4349	4.16938	5.19932	7.82845	26.2606	12.0189	10.7926	10.639	8.86439	18.0301
LOC103909649	84.2636	0.746812	0.218391	3.4196	0.000627127	0.00623849	67.2283	51.6261	86.9584	41.6938	74.5236	55.9175	135.504	126.661	98.2129	86.0788	79.7795	106.979
anks1b	211.562	0.574435	0.168128	3.41665	0.000633977	0.00630088	160.314	229.882	188.048	160.104	120.451	162.161	311.975	265.341	264.419	248.565	225.55	201.938
fam210aa	317.259	0.471606	0.138034	3.4166	0.000634087	0.00630088	247.366	253.26	239.136	295.192	283.363	275.114	334.034	313.417	388.535	303.694	381.169	492.824
si:dkey-121j17.5	20.4547	-3.05035	0.892992	-3.41588	0.000635761	0.00631408	2.5857	90.5891	80.4365	5.00325	33.7956	6.7101	1.05042	1.84907	10.7926	8.7046	3.93973	0
rbms2b	91.7151	0.940248	0.275332	3.41496	0.000637922	0.0063321	65.5045	49.6779	54.349	68.3778	71.0574	68.2193	164.916	140.529	65.835	86.0788	189.107	76.9286
foxa3	1272.47	0.757626	0.22187	3.41473	0.000638447	0.00633387	1396.28	1118.24	909.803	700.456	948.009	601.672	2122.9	2017.33	1584.36	1105.48	1442.93	1322.21
pdxp	195.554	0.435465	0.127534	3.41449	0.000639022	0.00633613	174.104	188.971	179.352	136.756	169.844	148.741	191.177	213.567	265.499	219.549	240.324	218.766
zc2hc1a	60.7926	-0.748754	0.219307	-3.41418	0.000639753	0.00633994	88.7758	87.6669	63.0449	78.3843	72.7905	65.9826	36.7648	37.9059	30.2194	60.9322	43.337	63.7065
ddx31	44.9105	0.813426	0.238462	3.41113	0.000646935	0.00640764	42.2332	24.3519	41.3053	27.5179	31.1959	29.0771	70.3783	67.491	67.9936	54.1619	42.3521	40.8683
LOC101884750	46.818	0.651487	0.191062	3.40982	0.00065005	0.006435	42.2332	30.1964	35.8704	35.0228	32.929	42.4973	50.4203	53.623	71.2313	59.965	56.1412	51.6864
rps27.1	6427.09	0.265905	0.0779887	3.40954	0.000650737	0.00643831	5731.64	5350.6	5851.22	5739.57	6590.14	5755.03	7809.89	6523.51	7129.61	6740.26	7406.69	6496.86
si:ch1073-357b18.4	33.5571	-0.958508	0.281153	-3.40921	0.000651521	0.00644258	26.7189	52.6001	63.0449	30.0195	37.2618	57.0358	24.1597	22.1888	21.5853	22.2451	26.5932	19.2322
mpeg1.2	24.9372	-2.23911	0.657171	-3.4072	0.000656331	0.00648664	13.7904	72.0817	64.1318	72.5472	19.9307	4.4734	10.5042	7.39627	11.8719	0.967178	16.7439	4.80804
irf1b	224.412	-2.39742	0.703796	-3.40641	0.000658227	0.00650186	109.461	77.9261	368.486	574.54	1077.99	54.7991	54.622	36.9814	62.5972	41.5886	143.8	90.1507
cbx8b	72.5491	0.616124	0.180888	3.40611	0.000658948	0.00650196	50.8522	70.1335	53.262	47.5309	71.0574	50.3257	85.0842	94.3025	85.2618	79.3086	72.885	110.585
si:rp71-1f1.6	19.8264	-2.87284	0.84341	-3.40622	0.000658699	0.00650196	6.03331	60.3927	35.8704	6.67101	97.054	3.35505	4.20169	0	7.55484	9.67178	5.90959	1.20201
zgc:101640	43.2709	-1.67012	0.491126	-3.4006	0.000672389	0.006631	22.4094	111.045	132.612	48.3648	60.6587	20.1303	26.2606	16.6416	6.47558	32.884	17.7288	24.0402
xirp1	5.7559	-5.4202	1.59476	-3.39875	0.000676949	0.00667237	0.861901	27.2741	30.4355	0	9.53209	0	0	0	0	0.967178	0	0
ric1	289.563	0.55509	0.163391	3.39732	0.000680496	0.00670371	204.271	223.064	202.178	280.182	250.434	246.037	233.194	301.398	409.041	325.939	372.304	426.714
c1ql3a	68.3461	-1.08806	0.320407	-3.39586	0.000684135	0.00673592	154.28	54.5483	93.4803	79.2182	116.118	60.3909	60.9245	58.2456	41.012	43.523	40.3822	18.0301
fdxacb1	54.9797	1.00924	0.297223	3.39558	0.000684824	0.00673908	29.3046	32.1445	30.4355	39.1922	34.6621	53.6808	121.849	85.0571	86.341	61.8994	44.322	40.8683
pigp	45.3164	-0.842437	0.248169	-3.39461	0.000687272	0.00675953	48.2665	54.5483	56.523	61.7068	51.1266	77.1661	22.0589	23.1133	35.6157	29.0153	52.2014	32.4543
rabep2	157.38	-0.541829	0.159627	-3.39435	0.000687928	0.00676234	207.718	237.675	191.309	154.267	181.976	146.504	155.463	138.68	130.591	104.455	122.132	117.797
kif1ab	66.5237	0.790638	0.232981	3.39357	0.000689885	0.00677793	44.8189	41.8853	48.9141	49.1987	32.929	76.0478	67.227	118.34	83.1032	90.9147	78.7946	66.1105
LOC110439997	52.2572	0.590195	0.173955	3.3928	0.000691826	0.00679335	45.6808	39.9371	43.4792	35.8567	49.3935	35.7872	58.8237	69.34	64.7558	62.8665	61.0658	60.1005
ugt5a1	338.121	0.681778	0.200969	3.39246	0.000692679	0.00679807	154.28	223.064	285.876	277.681	358.753	258.339	471.64	421.587	343.206	300.792	493.451	468.784
LOC101886363	6.70563	-2.19608	0.647425	-3.39202	0.000693782	0.00680524	24.1332	12.663	9.78282	8.33876	4.33277	6.7101	4.20169	1.84907	4.31705	0.967178	1.96986	1.20201
uacaa	614.328	-0.84198	0.248243	-3.39176	0.000694456	0.0068082	1045.49	860.11	854.367	455.296	609.187	908.1	658.615	572.287	335.651	265.007	419.581	388.249
gale	127.23	-0.547025	0.161296	-3.39144	0.000695272	0.00681255	152.556	126.63	126.09	187.622	155.113	157.687	77.7313	105.397	115.481	89.9475	123.117	109.383
cers5	81.8258	-0.928996	0.274001	-3.39048	0.000697701	0.00683268	175.828	98.3817	128.264	109.238	80.5895	51.4441	56.7228	71.1891	39.9327	53.1948	63.0357	54.0904
oxct1a	16.3051	-3.09378	0.912753	-3.3895	0.000700197	0.00685345	6.03331	76.952	48.9141	5.83713	25.13	12.3018	0	0.924534	0	12.5733	0.984932	6.01005
si:dkey-203a12.3	12.1084	-1.50144	0.443204	-3.38769	0.000704826	0.00689507	14.6523	21.4297	32.6094	10.8404	10.3986	17.8936	6.30253	6.47174	8.6341	6.77024	6.89453	2.40402
zgc:172143	20.4994	-1.50907	0.445547	-3.387	0.000706608	0.00690881	22.4094	20.4556	59.7839	38.3583	11.2652	30.1954	11.5546	17.5661	4.31705	11.6061	8.86439	9.61608
kpna3	985.371	0.384152	0.113425	3.38684	0.000707028	0.00690921	817.082	923.425	747.843	800.521	970.54	868.958	940.128	1029.01	1339.37	1056.16	1076.53	1254.9
LOC553386	7.79132	-4.87761	1.44043	-3.38623	0.000708608	0.00692095	0.861901	30.1964	50.0011	0.833876	8.66553	0	0	0	0	0.967178	1.96986	0
adck5	506.565	0.687322	0.203045	3.38508	0.000711583	0.0069463	277.532	381.838	343.486	436.951	493.069	395.896	527.312	462.267	817.002	809.528	707.182	426.714
sdr42e1	197.192	0.671529	0.198419	3.3844	0.00071335	0.00695983	143.937	196.763	128.264	140.091	184.576	118.545	141.807	257.02	301.114	239.86	278.736	235.594
palm1b	62.3681	-0.803806	0.237517	-3.3842	0.000713859	0.00696108	95.671	47.7298	94.5673	83.3876	88.3884	65.9826	64.0758	42.5286	35.6157	55.1291	34.4726	40.8683
fam60a	32.1175	0.784085	0.231748	3.38335	0.000716062	0.00697883	21.5475	18.5075	25.0005	26.684	25.9966	23.4853	43.0673	37.9059	30.2194	35.7856	44.322	52.8884
pnpla4	23.4829	1.93523	0.572038	3.38305	0.000716866	0.00698294	21.5475	11.6889	7.60886	9.17263	2.59966	5.59175	98.7397	46.2267	12.9512	21.2779	16.7439	27.6462
il7r	60.8518	-3.14508	0.930321	-3.38063	0.000723188	0.00703704	10.3428	21.4297	501.098	83.3876	12.9983	26.8404	16.8068	4.62267	4.31705	16.442	18.7137	13.2221
uba1	2720.47	0.344071	0.101777	3.38063	0.00072319	0.00703704	2436.59	2437.14	1860.91	2580.85	2646.45	2421.23	2667.02	2995.49	3175.19	2938.29	3123.22	3363.22
baz2a	726.798	0.307126	0.0908961	3.37887	0.000727834	0.00707846	636.945	651.657	684.798	626.241	610.92	690.022	711.136	802.495	901.184	890.771	808.63	706.782
psma3	571.863	-0.615127	0.182071	-3.37849	0.000728846	0.00708453	586.955	605.876	560.882	801.355	825.825	769.425	385.505	399.399	359.395	411.05	461.933	694.762
lrrc75ba	13.5232	1.6212	0.480027	3.37731	0.000731996	0.00711138	7.75711	1.94815	5.4349	5.83713	7.79898	11.1835	29.4118	12.0189	7.55484	33.8512	22.6534	16.8281
abhd15a	52.4788	-0.826481	0.244773	-3.37651	0.00073411	0.00712812	73.2616	52.6001	73.9147	45.8632	101.387	55.9175	28.3614	47.1512	33.4571	40.6215	42.3521	34.8583
slc2a11a	45.9257	-4.29196	1.27133	-3.37597	0.000735555	0.00713836	0	235.727	177.178	6.67101	93.5878	11.1835	1.05042	0	9.71337	10.639	2.9548	2.40402
pfkfb4b	478.902	1.12951	0.33463	3.3754	0.000737098	0.00714954	92.2234	151.956	264.136	404.43	369.152	521.151	553.573	768.288	601.149	618.994	517.09	884.679
ankfy1	342.616	-0.503719	0.149291	-3.37408	0.000740627	0.00717993	417.16	416.905	457.619	350.228	399.481	370.174	197.479	277.36	301.114	269.843	381.169	272.856
arhgef1b	771.582	-0.332287	0.0984866	-3.37394	0.000741017	0.00717993	906.72	822.121	833.714	931.439	824.092	842.117	786.766	782.156	662.667	581.274	650.055	635.863
scyl3	430.68	0.521802	0.154666	3.37374	0.000741543	0.00718121	291.323	321.445	373.921	340.221	402.081	393.659	715.338	477.06	441.418	470.048	537.773	403.875
pttg1ipb	67.6397	-2.16546	0.641888	-3.37358	0.000741962	0.00718146	97.3948	156.826	255.44	38.3583	86.6553	29.0771	85.0842	9.24534	15.1097	25.1466	4.92466	8.41407
ponzr6	10.7701	-3.04504	0.902727	-3.37315	0.000743126	0.00718893	11.2047	22.4038	5.4349	70.8794	4.33277	1.11835	2.10084	2.7736	0	4.83589	2.9548	1.20201
ugt1b3	56.5744	-1.07318	0.318224	-3.3724	0.000745154	0.00720473	92.2234	55.5224	54.349	75.0488	84.9222	97.2964	25.2101	12.0189	47.4876	37.7199	39.3973	57.6965
eif2s2	1840.14	0.295537	0.0876622	3.37131	0.000748111	0.0072295	1653.13	1517.61	1485.9	1613.55	1793.77	1848.63	1996.85	1906.39	2224.36	1843.44	1987.59	2210.5
plod3	208.11	-0.671749	0.199465	-3.36775	0.000757838	0.00731963	225.818	187.997	363.051	217.642	282.496	258.339	130.252	146.076	153.255	181.829	225.55	125.009
lbr	103.289	-0.753148	0.223679	-3.3671	0.00075964	0.00733316	138.766	116.889	205.439	108.404	103.986	105.125	57.7732	67.491	80.9447	108.324	77.8097	68.5146
LOC100332501	33.8883	1.72468	0.512394	3.36593	0.00076287	0.00736045	18.9618	42.8594	8.69584	4.16938	17.3311	2.2367	43.0673	43.4531	62.5972	72.5383	35.4576	55.2925
orc4	17.7061	-1.37043	0.40745	-3.36343	0.0007698	0.00742339	15.5142	22.4038	32.6094	35.0228	19.9307	27.9587	4.20169	7.39627	6.47558	21.2779	8.86439	10.8181
atp8b5b	3337.45	0.322144	0.0958163	3.3621	0.000773513	0.00745527	2803.76	2881.32	2907.67	2677.57	3182.85	3344.98	3480.05	3453.13	4333.24	3295.17	3658.04	4031.54
ublcp1	24.6758	-1.0858	0.322987	-3.36176	0.000774473	0.00746058	37.9236	36.0408	22.8266	30.0195	35.5287	39.1422	12.6051	12.0189	14.0304	31.9169	10.8343	13.2221
casp3a	147.601	-0.464911	0.138346	-3.36049	0.000778045	0.00749104	165.485	160.723	180.439	202.632	163.779	153.214	115.546	124.812	158.652	120.897	102.433	122.605
lgalsla	295.229	0.538084	0.160158	3.35971	0.000780248	0.00750829	211.166	194.815	252.179	180.117	314.559	293.008	353.992	401.248	289.242	342.381	350.636	359.401
timm8b	400.47	0.403779	0.120194	3.3594	0.000781108	0.00751261	344.76	297.093	272.832	351.062	403.814	398.133	462.186	404.021	504.016	440.066	464.888	462.774
hspb7	24.0361	1.06316	0.316558	3.35849	0.000783686	0.00753345	15.5142	17.5334	14.1307	24.1824	15.598	5.59175	25.2101	29.5851	39.9327	25.1466	42.3521	33.6563
ogfod1	82.5333	0.699191	0.208267	3.35719	0.000787385	0.00756502	101.704	59.4187	50.0011	55.0358	45.9273	64.8643	94.538	94.3025	102.53	91.8819	117.207	112.989
chrne	431.189	0.663322	0.197678	3.35557	0.000792014	0.00760151	262.018	376.968	343.486	357.733	357.887	304.191	482.144	689.702	662.667	327.873	382.154	627.449
si:dkey-193c22.2	107.59	-0.820923	0.244639	-3.35565	0.000791773	0.00760151	187.033	111.045	166.308	111.739	105.72	143.149	73.5296	116.491	93.8959	45.4573	77.8097	58.8985
zmp:0000000545	13.1822	-4.02701	1.20024	-3.35517	0.000793149	0.0076084	0.861901	57.4705	48.9141	0	40.728	1.11835	1.05042	0	0	2.90153	3.93973	1.20201
atxn3	126.848	0.697985	0.208096	3.35415	0.000796099	0.00763269	117.219	113.967	102.176	83.3876	78.8564	84.9946	217.437	181.209	151.097	158.617	92.5837	140.635
ttbk2b	145.474	0.574359	0.171253	3.35386	0.000796935	0.0076367	134.457	97.4077	127.177	106.736	129.116	106.243	236.345	147.925	165.127	205.042	139.86	150.251
zgc:171713	24.6399	-3.09969	0.924272	-3.35365	0.000797525	0.00763835	24.9951	10.7148	10.8698	182.619	32.929	2.2367	5.25211	0	2.15853	1.93436	3.93973	18.0301
cnot1	2448.52	0.263243	0.0785091	3.35302	0.000799346	0.00764777	2398.67	2216.02	2378.31	2228.12	1926.35	2208.74	2582.99	2795.79	2881.63	2643.3	2713.49	2408.83
mxd3	9.30745	-2.27369	0.678085	-3.3531	0.000799119	0.00764777	12.9285	8.76669	25.0005	21.6808	4.33277	20.1303	4.20169	0.924534	1.07926	8.7046	3.93973	0
pex3	663.435	-0.326921	0.0975737	-3.3505	0.000806647	0.00770955	738.649	797.769	681.537	741.316	708.841	761.596	558.825	677.683	666.984	534.849	510.195	582.975
zgc:66440	126.863	0.986765	0.294503	3.35061	0.000806328	0.00770955	69.814	45.7816	69.5667	75.0488	126.517	124.137	109.244	130.359	143.542	199.239	283.661	145.443
abcb6a	125.065	-0.710923	0.212195	-3.35033	0.000807155	0.00771037	167.209	149.034	208.7	114.241	161.179	131.965	100.841	134.057	69.0728	65.7681	107.358	91.3528
bcap31	737.511	-0.462599	0.138101	-3.34972	0.000808943	0.00772006	1057.55	639.968	946.76	722.97	849.222	911.455	678.573	612.041	605.466	529.046	583.08	713.994
ctps1b	81.2015	0.568059	0.169585	3.34969	0.000809013	0.00772006	57.7474	66.2372	59.7839	71.7133	74.5236	62.6276	115.546	105.397	90.6581	114.127	82.7343	73.3226
sdr39u1	134.199	0.611163	0.182538	3.34814	0.000813564	0.00775943	106.876	124.682	115.22	79.2182	91.8547	119.663	127.101	124.812	189.95	143.142	187.137	200.736
myo10	180.374	-0.608783	0.181882	-3.34714	0.000816512	0.00778349	257.708	277.612	189.135	210.137	181.11	192.356	123.95	187.68	133.829	126.7	177.288	106.979
neil3	13.4717	-1.92035	0.573911	-3.34608	0.000819621	0.00780905	14.6523	9.74077	13.0438	52.5342	12.1317	25.722	6.30253	1.84907	2.15853	11.6061	5.90959	6.01005
lsm3	70.5539	-0.534297	0.159689	-3.34585	0.0008203	0.00781145	75.8473	87.6669	76.0886	90.0586	83.1891	87.2313	51.4707	51.7739	53.9631	63.8337	52.2014	73.3226
limch1b	147.152	0.881351	0.263454	3.34536	0.000821747	0.00781387	81.8806	147.086	107.611	80.0521	117.851	87.2313	320.379	223.737	176.999	163.453	158.574	100.969
sirt4	46.7911	1.11916	0.334524	3.34552	0.000821273	0.00781387	29.3046	34.0927	9.78282	45.0293	39.8615	17.8936	61.9749	88.7553	49.6461	47.3917	51.2165	86.5447
vps13d	1107.75	-0.406697	0.121571	-3.34533	0.000821838	0.00781387	1438.51	1434.81	1195.68	1304.18	1133.45	1070.26	803.573	979.081	1161.29	1000.06	936.671	835.397
pbdc1	551.961	0.303796	0.0908542	3.34377	0.000826478	0.00785391	493.007	477.298	485.88	493.654	554.594	457.405	600.842	579.683	687.49	547.423	579.14	667.116
fasn	106006	1.15087	0.34422	3.34343	0.000827488	0.00785942	57718.1	62846.4	27144.1	56392.5	102882	88010.8	147730	203005	108166	120545	52291	245340
LOC103908669	101.534	-0.907541	0.271507	-3.34261	0.00082995	0.00787697	156.866	108.122	111.959	172.612	152.513	91.7047	86.1346	60.0947	100.371	72.5383	28.563	76.9286
pcgf5a	264.25	0.734013	0.219598	3.34252	0.000830199	0.00787697	114.633	233.778	190.222	247.661	230.503	173.344	347.69	344.851	306.511	191.501	390.033	400.269
lmbr1	241.12	-0.436125	0.13049	-3.34222	0.000831125	0.00788167	334.418	236.701	284.789	290.189	232.236	285.179	253.152	196.926	195.347	198.271	189.107	197.13
hnf4a	2536.18	0.436634	0.130656	3.34187	0.000832168	0.00788338	1934.11	2471.23	1772.87	2143.06	2561.53	2048.82	3391.81	3073.15	3093.17	2716.8	3009.95	2217.71
txn	3878.1	-0.45829	0.137132	-3.34197	0.000831874	0.00788338	3317.46	4612.25	4896.85	4504.6	5073.67	4529.32	2650.22	3074.08	3441.77	3008.89	4228.32	3199.75
gsap	129.664	0.813092	0.243353	3.3412	0.00083418	0.00789834	80.1568	76.952	102.176	126.749	95.3209	82.7579	262.606	115.567	101.451	169.256	199.941	143.039
myb	20.2347	-2.31089	0.691712	-3.34083	0.000835285	0.00790471	20.6856	12.663	94.5673	39.1922	13.8649	21.2486	0	13.868	10.7926	7.73742	0.984932	7.21206
tat	9195.48	0.432486	0.129523	3.33906	0.000840622	0.0079511	7456.31	8660.51	8551.27	6051.44	7884.77	8360.78	9162.83	11091.6	10365.2	8531.47	11128.8	13100.7
mark2a	513.099	0.282685	0.0846659	3.33883	0.000841319	0.00795358	449.05	497.753	473.923	464.469	453.207	440.63	619.749	592.626	569.851	531.948	577.17	486.814
tmem106ba	231.016	0.50109	0.150181	3.33659	0.000848142	0.00801393	143.076	226.96	198.917	198.462	181.976	199.066	311.975	294.002	228.804	208.91	302.374	277.664
si:ch73-196l6.5	17.9073	-2.29013	0.686683	-3.33505	0.000852832	0.00805408	3.4476	66.2372	67.3928	9.17263	15.598	16.7752	2.10084	12.0189	3.23779	6.77024	4.92466	7.21206
mllt10	465.727	0.428309	0.128441	3.33468	0.000853975	0.00806071	384.408	375.019	421.748	368.573	424.611	409.316	575.631	618.513	640.003	469.081	500.346	401.471
klf4	20.6353	1.23675	0.371106	3.33261	0.000860354	0.00811673	17.238	12.663	4.34792	5.83713	19.9307	13.4202	31.5127	25.887	39.9327	20.3107	32.5028	24.0402
si:dkey-103g5.4	22.6186	-1.24506	0.373979	-3.32921	0.000870924	0.00821222	46.5427	49.6779	14.1307	29.1856	23.3969	27.9587	7.35296	12.9435	17.2682	19.3436	12.8041	10.8181
pkp3b	593.969	-0.555916	0.167024	-3.32835	0.000873609	0.00823328	828.287	736.402	632.623	743.817	617.853	683.312	527.312	675.834	482.43	446.836	314.193	438.734
rpl18a	11986.5	0.238101	0.0715434	3.32806	0.000874533	0.00823774	10391.1	10567.8	10611.1	10302.5	12340.6	11785.2	13728	12111.4	13105.5	12800.6	13586.2	12508.1
antxr2a	182.416	-0.56657	0.170256	-3.32775	0.000875518	0.00824277	236.161	224.038	210.874	285.185	173.311	176.699	189.076	155.322	127.353	117.996	159.559	133.423
tgm2b	107.4	0.682328	0.205051	3.3276	0.000875974	0.00824282	70.6759	88.641	104.35	85.0553	68.4577	78.2845	190.126	130.359	80.9447	126.7	143.8	121.403
etfdh	1602.3	-0.484839	0.14572	-3.32721	0.000877213	0.00824598	1973.75	2020.23	1504.38	1841.2	2106.59	1765.87	1189.08	1340.57	1541.19	1078.4	1098.2	1768.16
si:ch211-45c16.2	31.8451	-1.053	0.316469	-3.32733	0.000876828	0.00824598	46.5427	27.2741	52.1751	36.6905	32.929	62.6276	10.5042	22.1888	22.6645	31.9169	13.7891	22.8382
zgc:66474	179.115	0.363342	0.109215	3.32686	0.000878295	0.0082519	168.071	177.282	140.22	157.603	152.513	144.267	196.429	220.039	198.584	205.042	207.821	181.504
relb	139.594	-0.635001	0.19091	-3.32618	0.000880465	0.00826805	147.385	142.215	154.351	250.997	162.045	161.042	97.6893	83.2081	96.0544	134.438	112.282	133.423
mpp6a	1213.06	0.415109	0.124809	3.32595	0.000881167	0.00827039	1138.57	979.921	986.978	1038.18	1161.18	932.704	1525.21	1732.58	1231.44	1075.5	1338.52	1415.97
ap5z1	41.9635	-0.678437	0.20407	-3.32453	0.000885686	0.00830853	56.0236	47.7298	42.3922	64.2084	51.9932	46.9707	29.4118	29.5851	30.2194	40.6215	29.548	34.8583
si:ch211-158d24.2	3.49515	-5.21005	1.56755	-3.3237	0.000888314	0.00832891	2.5857	1.94815	6.52188	30.0195	0.866553	0	0	0	0	0	0	0
galr1b	3.52944	-3.19854	0.962468	-3.32327	0.000889696	0.0083376	4.30951	13.6371	4.34792	9.17263	4.33277	2.2367	1.05042	0	1.07926	0	0.984932	1.20201
prdm1a	6.27734	-2.69999	0.812493	-3.3231	0.000890236	0.00833837	6.03331	2.92223	9.78282	22.5146	5.19932	19.0119	1.05042	5.5472	1.07926	0	0.984932	1.20201
vhl	85.4237	0.648569	0.195202	3.32256	0.000891952	0.00835017	56.0236	72.0817	102.176	47.5309	67.5912	54.7991	101.891	95.227	113.323	97.6849	118.192	98.5648
zgc:165532	87.5755	0.772964	0.232654	3.32237	0.000892552	0.00835151	65.5045	73.0557	55.436	77.5504	57.1925	58.1542	95.5884	103.548	93.8959	74.4727	105.388	191.12
nsun3	17.6621	-1.23337	0.371352	-3.32128	0.000896043	0.00837988	24.1332	26.3001	9.78282	33.355	21.6638	33.5505	12.6051	7.39627	8.6341	14.5077	12.8041	7.21206
zgc:158257	173.804	0.507301	0.152765	3.3208	0.000897603	0.00839018	109.461	142.215	160.873	120.078	176.777	152.096	223.74	171.963	227.724	176.994	198.956	224.776
pdcd4b	143.5	-0.755539	0.227567	-3.32007	0.000899945	0.00840777	243.056	178.256	142.394	253.498	114.385	149.859	128.152	134.057	99.2922	107.357	93.5686	78.1306
cd99l2	472.235	-0.419573	0.126381	-3.31991	0.00090047	0.00840837	526.622	588.342	484.793	429.446	538.13	676.602	367.648	370.738	436.022	445.869	432.385	370.219
sec23a	710.652	-0.396795	0.119541	-3.31932	0.000902364	0.00842176	824.839	626.331	775.017	752.99	944.543	922.639	514.707	609.268	636.765	637.37	612.628	670.722
crebzf	616.94	0.392754	0.11836	3.3183	0.000905668	0.00844102	525.76	489.96	453.271	519.505	617.853	593.844	756.304	777.533	611.942	586.11	687.483	783.71
ikzf1	43.1139	-1.31518	0.396374	-3.31803	0.000906536	0.00844102	35.3379	40.9112	95.6543	120.078	49.3935	27.9587	22.0589	25.887	21.5853	38.6871	26.5932	13.2221
peo1	76.5797	0.606501	0.182785	3.31811	0.0009063	0.00844102	66.3664	67.2113	63.0449	70.0456	47.6604	49.2074	77.7313	90.6043	121.957	83.1773	79.7795	102.171
tmed8	64.5521	-0.63376	0.191	-3.31811	0.00090629	0.00844102	75.8473	80.8484	86.9584	81.7198	96.1874	49.2074	42.0169	54.5475	52.8839	56.0963	50.2316	48.0804
tmub1	481.521	0.345042	0.103992	3.31797	0.000906737	0.00844102	432.674	412.034	364.138	468.638	407.28	459.642	485.295	577.834	617.338	471.983	530.879	550.521
alkbh5	274.11	0.458738	0.138281	3.31743	0.000908484	0.00845297	247.366	251.312	285.876	197.629	198.441	205.776	336.135	365.191	320.541	251.466	333.892	295.694
kdm1a	476.83	0.304225	0.0917356	3.31632	0.000912107	0.00848236	391.303	406.19	468.489	453.628	397.748	445.103	536.766	514.965	500.778	538.718	595.884	472.39
eef2b	56796.2	0.259542	0.078273	3.31586	0.000913614	0.00849206	50441.9	46529.7	53252.3	49084.4	50416.9	60483.7	61785.8	57450.5	64633.8	61242.7	65728.5	60504.4
med23	124.678	-0.578602	0.174545	-3.31491	0.000916721	0.00851661	134.457	150.982	121.742	144.26	152.513	192.356	105.042	70.2646	89.5788	131.536	102.433	100.969
mtmr10	48.5875	-1.24018	0.374186	-3.31435	0.000918577	0.00852735	43.957	75.0039	128.264	58.3713	42.4611	61.5092	47.269	27.736	29.1401	23.2123	8.86439	37.2623
trim33	263.032	0.459072	0.138514	3.31428	0.000918811	0.00852735	236.161	199.686	202.178	220.143	251.3	219.197	334.034	357.795	293.559	214.713	331.922	295.694
ciarta	577.105	0.952094	0.28731	3.31383	0.000920289	0.00852805	184.447	221.115	415.227	362.736	384.75	792.91	752.102	864.439	745.771	706.04	870.68	625.045
mrps35	185.388	0.459152	0.138553	3.3139	0.000920056	0.00852805	151.695	160.723	151.09	115.909	178.51	178.936	212.185	185.831	228.804	213.746	196.002	251.22
pde12	121.577	0.811377	0.24483	3.31404	0.000919585	0.00852805	152.556	81.8224	72.8277	70.8794	73.657	77.1661	237.395	124.812	166.206	139.274	124.101	138.231
zgc:174356	6.25068	-3.03989	0.917376	-3.31368	0.000920753	0.00852805	2.5857	19.4815	23.9136	7.50488	11.2652	2.2367	4.20169	1.84907	0	0	1.96986	0
abcf3	156.66	0.567845	0.171389	3.3132	0.000922346	0.0085305	106.014	94.4854	128.264	142.593	160.312	125.255	144.958	183.982	242.834	176.994	199.941	174.291
pkp2	113.946	0.510256	0.153995	3.31345	0.000921519	0.0085305	82.7425	98.3817	116.307	76.7166	93.5878	97.2964	156.513	114.642	143.542	115.094	148.725	123.807
vta1	141.03	-0.399385	0.120544	-3.31318	0.000922418	0.0085305	153.418	179.23	155.438	147.596	150.78	177.818	113.446	130.359	115.481	128.635	131.981	108.181
rnf139	451.399	0.312247	0.0943198	3.31052	0.000931238	0.00860771	425.779	354.564	403.27	433.615	424.611	372.411	509.455	475.21	575.247	475.851	461.933	504.844
slc2a11b	32.2175	-4.37954	1.32404	-3.3077	0.000940642	0.00869024	8.61901	123.708	180.439	0	45.0608	11.1835	3.15127	3.69814	1.07926	9.67178	0	0
ccdc59	73.0382	0.604008	0.18264	3.30709	0.000942693	0.00870478	54.2998	62.3409	76.0886	54.2019	52.8598	48.089	79.8321	71.1891	110.085	75.4399	99.4782	92.5548
zgc:153953	34.9126	-0.88043	0.266331	-3.30577	0.000947159	0.0087416	51.7141	33.1186	39.1313	50.0325	52.8598	44.734	24.1597	40.6795	22.6645	22.2451	14.774	22.8382
ascc1	94.7923	1.02807	0.31112	3.3044	0.000951787	0.00877989	56.0236	25.326	42.3922	91.7263	86.6553	71.5744	116.597	69.34	120.877	139.274	189.107	128.615
sun1	374.875	-0.367794	0.111334	-3.3035	0.000954848	0.00880368	494.731	421.775	379.356	396.925	397.748	445.103	322.48	362.417	277.371	356.889	351.621	292.088
itpkca	427.687	-0.697438	0.211189	-3.30244	0.000958485	0.00883276	668.835	745.169	494.576	431.114	494.802	339.978	389.707	426.21	344.285	263.072	247.218	287.28
LOC110437949	31.4436	1.22927	0.372276	3.30204	0.000959843	0.00884081	12.9285	27.2741	16.3047	24.1824	12.9983	19.0119	30.4622	65.6419	37.7742	19.3436	34.4726	76.9286
apoob	27.4914	-1.08631	0.329133	-3.30051	0.000965094	0.00888022	47.4046	28.2482	34.7834	33.355	37.2618	43.6156	9.4538	11.0944	17.2682	29.0153	27.5781	10.8181
cmasa	373.208	-0.447855	0.135688	-3.30063	0.000964674	0.00888022	524.036	415.931	414.14	371.075	450.608	407.079	239.496	279.209	343.206	346.25	311.239	376.229
zgc:92066	1593.28	-1.15779	0.350865	-3.29982	0.00096746	0.00889752	2334.89	1906.27	1576.12	1239.14	3766.04	2378.73	890.758	769.212	487.827	887.869	604.749	2277.81
kctd12.1	1202.25	0.836573	0.253548	3.29946	0.000968703	0.00890446	1407.48	1066.61	736.973	767.166	623.918	575.95	2356.1	1438.57	1708.47	1563.93	959.324	1222.44
zbtb3	22.0979	1.1537	0.34993	3.29695	0.000977421	0.00898009	24.9951	14.6111	11.9568	14.1759	10.3986	5.59175	26.2606	45.3022	35.6157	22.2451	27.5781	26.4442
lhpp	117.524	0.628316	0.190597	3.29656	0.00097875	0.00898778	99.9805	63.315	91.3064	77.5504	129.983	91.7047	116.597	159.02	154.335	173.125	121.147	132.221
foxred1	566.801	0.428532	0.130031	3.29561	0.000982095	0.00901396	455.084	442.231	466.315	565.368	577.125	391.422	535.715	626.834	715.551	595.781	742.639	687.55
fundc2	294.531	-0.560539	0.170214	-3.29314	0.000990748	0.00908882	271.499	310.73	366.312	446.957	404.68	305.31	259.454	228.36	219.09	168.289	296.465	257.23
crata	1774.95	-0.53668	0.163004	-3.29242	0.00099328	0.00910459	2047.01	2692.35	1780.47	1999.63	1967.94	2119.27	1518.91	1410.84	1761.36	1031.98	1136.61	1833.07
zgc:64022	18.6165	-2.37768	0.72218	-3.29237	0.000993464	0.00910459	4.30951	80.8484	48.9141	5.83713	40.728	6.7101	4.20169	8.32081	3.23779	8.7046	1.96986	9.61608
cysltr1	7.19971	-4.75039	1.44299	-3.29206	0.000994579	0.00911024	0	30.1964	35.8704	0.833876	16.4645	0	0	0	1.07926	0.967178	0.984932	0
si:ch73-141c7.1	1204.29	-0.754625	0.229304	-3.29094	0.000998517	0.00914174	880.001	1221.49	2250.05	1546.01	1525.13	1650.68	980.044	976.308	827.795	687.663	616.568	1289.76
LOC100332221	19.4669	-1.43197	0.435174	-3.29058	0.000999825	0.00914882	18.0999	19.4815	31.5224	38.3583	50.2601	12.3018	10.5042	8.32081	5.39631	6.77024	15.7589	16.8281
fam65b	36.0615	-0.964384	0.293086	-3.29044	0.00100029	0.00914882	32.7522	43.8334	60.8709	63.3746	35.5287	50.3257	14.7059	22.1888	31.2986	31.9169	31.5178	14.4241
dnajc5ab	464.723	0.332256	0.10102	3.28901	0.0010054	0.00917716	411.127	435.412	407.618	450.293	406.414	355.635	503.152	543.626	522.363	437.164	505.27	598.601
[truncated: 21,910 more rows]
