# Supplementary material for: Bacillus licheniformis FA6 Affects Zebrafish Lipid Metabolism through Promoting Acetyl-CoA Synthesis and Inhibiting β-Oxidation
Source: Int J Mol Sci. 2022 Dec 30;24(1):673. doi: 10.3390/ijms24010673 (PMC9820476; doi:10.3390/ijms24010673)
Supplement: Supplementary file 1 [file ijms-24-00673-s001.zip › Table S3. Ingredient and proximate composition of basal diet.xlsx]

## Sheet: Sheet1
Table S1. Ingredient and proximate composition of basal diet
Ingredient	Content（%）1
	Control	LD	HD
Flour	22	22	22
Soybean meal	20	20	20
Fish meal	45	45	45
Soybean oil	10	10	10
Choline chloride	0.2	0.2	0.2
Monocalcium phosphate	2	2	2
Vitamin premix 2	0.4	0.4	0.4
Mineral premix3	0.4	0.4	0.4
Bacteria (cfu/g)	0	107	109
Total	100	100	100
Proximate composition
Moisture (%)	7.09	7.09	7.09
Crude ash (% DM)	12.82	12.82	12.82
Crude protein (% DM)	40.75	40.75	40.75
Crude fat (% DM)	8.79	8.79	8.79
1 % dry matter (DM) 2 Per kilogram of vitamin premix (g/kg): retinyl acetate (500,000 IU/g), 2.40 g; cholecalciferol (500,000 IU/g), 0.40 g; DL-a-tocopherol acetate (500 g/kg), 12.55 g; menadione (230 g/kg), 0.80 g; cyanocobalamin (10 g/kg), 0.83 g; D-biotin (20 g/kg), 4.91 g; folic acid (960 g/kg), 0.40 g; thiamin hydrochloride (980 g/kg), 0.05 g; ascorbyl acetate (930 g/kg), 7.16 g; niacin (990…
