# Supplementary material for: Bacillus licheniformis FA6 Affects Zebrafish Lipid Metabolism through Promoting Acetyl-CoA Synthesis and Inhibiting β-Oxidation
Source: Int J Mol Sci. 2022 Dec 30;24(1):673. doi: 10.3390/ijms24010673 (PMC9820476; doi:10.3390/ijms24010673)
Supplement: Supplementary file 1 [file ijms-24-00673-s001.zip › Table S4. The primers used for RT-qPCR.xlsx]

## Sheet: Sheet1
	GeneID	No.Sequence (5'-3')
	rpl13a-F	TCTGGAGGACTGTAAGAGGTATGC
	rpl13a-R	AGACGCACAATCTTGAGAGCAG
	acaca-F	AGCAGGCATTCCCACACTAC
	acaca-R	ATGCCTTCACCATCACAGGG
	angptl4-F	CGAGATGACACCCGAAGGAG
	angptl4-R	CCGAGCCAGAACTCACCATT
	fasn-F	GAACAGACGGTGCAGAAGGA
	fasn-R	AGTGCTGTTTTCAAGCGCAG
	hmgcra-F	TGCTGCTTTGGTTGCATGTC
	hmgcra-R	AATGGGTCTGCCTTCTCTGC
	srebf2-F	CACACTCTTCTCTCTGCCCG
	srebf2-R	GATGTCGGTGAGTGAAGGGG
	hmgcs1-F	CCACAGCAGTTAGCAGGACA
	hmgcs1-R	TATCCAGAGCAGAGCCAGGT
	acacb-F	GGCAGCAGCTACACAACCTA
	acacb-R	CAAAAGCTTGCCAGCAGAGG
	cpt1ab-F	CGTATTCCCGGGCTTGAGAC
	cpt1ab-R	TTTCTCGAGGCAACAGCAAG
	acox1-F	ACGCCAACCTGCACTTATGA
	acox1-R	ATTGACAACAGTAGGCCGGG
	cpt2-F	AACTTCGAGCACTCTTGGGG
	cpt2-R	GATGAGTCTACGGACGCAGG
